# Supplementary material for: Tissue-selective COPII modulator SEC16B aggravates cardiovascular disease by promoting lipid export
Source: EMBO J. 2026 Apr 24;45(11):3731–62. doi: 10.1038/s44318-026-00754-8 (PMC13226660; doi:10.1038/s44318-026-00754-8)
Supplement: Supplementary file 1 — Dataset EV1 [file 44318_2026_754_MOESM1_ESM.xlsx]

## Sheet: Dataset legend
Dataset EV1: Primers. Indicated are the genotyping primers, CRISPR sgRNAs and qPCR primers.

## Sheet: Genotyping primers
Genotyping primers
	Forward	Reverse
Sec16Bfl/fl	TCCTCTGATTCTTTCCTGTG	ATAAACTGTCATAGCACGAT

## Sheet: CRISPR sgRNAs
CRISPR sgRNA primers
	Forward	Reverse
Lacz sgRNA	TGCGAATACGCCCACGCGAT	ATCGCGTGGGCGTATTCGCA
Sec16b sgRNA	TCACTCTGTATCCAGGAGTG	CACTCCTGGATACAGAGTGA

## Sheet: qPCR primers
List of primers for qPCR
Gene	Forward	Reverse
β-Actin	GGCTGTATTCCCCTCCATCG	CCAGTTGGTAACAATGCCATGT
Il1b	GCAACTGTTCCTGAACTCAACT	ATCTTTTGGGGTCCGTCAACT
Il6	TACCACTTCACAAGTCGGAGGC	CTGCAAGTGCATCATCGTTGTTC
Ccr2	AAGAGGGCATTGGATTCACCACA	GCCGTGGATGAACTGAGGTAACA
Tnf	CCCTCACACTCAGATCATCTTCT	CTACGACGTGGGCTACAGG
Ccl2	TTAAAAACCTGGATCGGAACCAA	GCATTAGCTTCAGATTTACGGGT
Sec16b	GTATCCAGGAGTGGGGAGTG	AAGCATACTCATCCCTCGGT
