# Supplementary material for: Tissue-selective COPII modulator SEC16B aggravates cardiovascular disease by promoting lipid export
Source: EMBO J. 2026 Apr 24;45(11):3731–62. doi: 10.1038/s44318-026-00754-8 (PMC13226660; doi:10.1038/s44318-026-00754-8)
Supplement: Supplementary file 2 — Dataset EV2 [file 44318_2026_754_MOESM2_ESM.xlsx]

## Sheet: Dataset legend
Dataset EV2: Gene lists in RNA-seq. FPKM expression values in four indicated gene lists.

## Sheet: Higher response in WT（FC>2）
		WT								KO
geneName	ensID	Fast				Refed				Fast				Refed
5730435O14Rik	ENSMUSG00000091370	0.185463	0.096959	0.200021	0.082637	1.70555	0.636379	1.57543	0.360911	0.630097	0.075795	0.421885	0.252297	0.77799	0.876394	1.07961	0
Akr1c6	ENSMUSG00000021210	350.614	248.224	257.019	279.494	698.244	835.069	972.59	834.62	472.453	429.295	549.093	487.546	649.082	879.158	459.07	729.699
Apol7a	ENSMUSG00000010601	11.0736	8.43756	13.2074	10.1704	33.1163	34.2939	24.3261	40.8561	27.3953	22.2864	22.4438	22.9243	21.4338	30.5942	23.4582	28.4322
Aqp8	ENSMUSG00000030762	4.95621	7.8325	7.56768	6.5163	110.679	184.97	300.472	254.464	10.3448	11.1917	10.8692	12.7867	34.5977	47.4238	124.395	242.453
BC023105	ENSMUSG00000063388	0.407784	0.337264	0.817241	0.422204	1.09368	1.56107	1.42327	3.58538	1.67199	1.84105	0.587311	1.22435	0.927324	2.31871	2.40789	3.62461
Cabp2	ENSMUSG00000024857	0	0	0	0	0.553515	1.16726	0.316642	1.56165	0	0.000772	0.018599	0	0.15989	0.882302	1.3406	2.03329
Car3	ENSMUSG00000027559	118.814	148.429	99.7962	110.405	494.943	493.086	786.923	1054.22	183.222	119.194	132.29	138.547	199.341	399.206	271.655	477.434
Car5a	ENSMUSG00000025317	13.3366	6.56389	10.0872	13.1204	31.9244	41.5596	20.8959	36.5426	24.5352	18.657	21.0304	21.741	20.9309	36.6913	25.9186	27.9884
Cc2d2a	ENSMUSG00000039765	0.068804	0.070143	0.071544	0.028556	0.215042	0.21693	0.13888	0.727872	0.094838	0.132799	0.088889	0.145026	0.11884	0.214077	0.214335	0.347008
Ccl2	ENSMUSG00000035385	0	0	0.147928	0.213765	0.392324	3.34414	18.7225	2.87325	0.27486	0.155478	0.125651	0.167756	2.12685	2.32181	12.8292	5.75697
Ccl7	ENSMUSG00000035373	0.075855	0	0	0	0.065958	0.56685	1.19575	0.732208	0.283919	0	0.640858	0.098799	1.1701	0.417106	2.46615	0.586953
Cenpm	ENSMUSG00000068101	0.686322	0.183338	0.215477	0.699581	0.788135	1.90811	1.54474	2.97203	0.588715	0.870518	1.10035	0.816898	0.355644	1.55472	1.19105	0.209459
Cxcl9	ENSMUSG00000029417	0.883016	0.818459	1.06194	0.694623	0.957649	2.27282	13.021	5.69141	3.04205	3.66361	3.68059	3.62759	2.32276	8.54152	7.76692	16.2724
D930048N14Rik	ENSMUSG00000052563	0.328641	0.112242	0.233033	0.130194	0.876653	0.674757	0.707455	0.481052	0.564257	0.384503	0.296318	0.254854	0.351079	0.460616	0.45462	0.663618
Ddit4l	ENSMUSG00000046818	0.034414	0.038846	0.327017	0.058868	0.390754	0.581207	3.30795	2.23101	0.201413	0.051765	0.058845	0.656335	0.192774	0.297698	0.450337	1.70077
Fasn	ENSMUSG00000025153	2.08741	3.51949	2.19531	2.41848	639.492	476.568	177.133	675.112	3.11468	3.22839	3.08814	3.25476	70.0348	99.3827	477.428	548.942
Fdps	ENSMUSG00000059743	13.1972	15.5684	8.08037	10.126	230.874	158.953	272.905	297.88	11.6635	7.11523	15.5946	10.6954	99.2235	73.7997	198.663	395.354
Gask1a	ENSMUSG00000038233	0.018604	0.100366	0.032276	0.06629	2.38423	2.21918	1.4322	3.51985	0.099658	0.095056	0.085439	0.117131	0.346256	1.42798	1.92823	1.42457
Gbp10	ENSMUSG00000105096	0.045643	0.113219	0.24135	0.200525	0.282334	0.598218	1.15952	1.61251	0.737215	0.762895	0.885775	1.00211	0.717381	2.01353	1.14525	1.27497
Gck	ENSMUSG00000041798	1.44282	2.13606	2.57455	3.33962	59.1992	43.5523	45.6761	35.2214	6.63753	2.2242	0.927131	3.57217	17.9465	24.5946	41.4266	30.2452
Ggct	ENSMUSG00000002797	0.984094	0.934322	1.06711	1.4414	2.54358	2.79817	3.88761	8.2925	1.72458	1.36522	1.77238	1.76207	1.33837	2.23109	2.23231	5.22236
Gm12250	ENSMUSG00000082292	0.2367	0.734747	0.28336	0.362466	0.669402	0.999489	1.2469	2.53103	0.755184	1.18724	0.477239	0.61161	0.624187	2.02119	0.708885	1.8073
Gm13421	ENSMUSG00000085929	0.136605	0.130156	0.231854	0	0.551692	1.27296	0.262482	1.3363	0.352053	0.019808	0.098365	0.247637	0.422313	0.353141	0.483919	0.156893
Gm13502	ENSMUSG00000083287	0.089426	0.066233	0.077091	0.039627	1.32692	1.69769	1.66573	4.01652	0	0.041525	0.348303	0.523661	0.638949	0.23876	1.33369	4.47736
Gm13855	ENSMUSG00000087613	0.041107	0.034986	0.06624	0	0.219512	0.755406	0.223889	1.84911	0.202352	0.106384	0.020841	0.142665	0.061896	0.111382	0.2835	1.70123
Gm15318	ENSMUSG00000086010	0.448746	0.343009	0.220565	0.301978	2.04437	2.64487	1.55316	3.292	0.947602	0.819815	0.818782	0.777537	1.01823	2.03846	1.72443	1.86184
Gm15408	ENSMUSG00000086610	0.787771	0.249129	0.438121	0.991737	1.48525	2.96619	1.40053	2.92008	1.02829	1.05867	0.780605	1.11186	0.514477	2.10414	1.99267	2.41289
Gm31084	ENSMUSG00000117226	0.371021	0.46993	0.534207	0.242068	1.65626	0.893205	1.82201	1.42633	0.44184	0.431464	0.595554	0.470328	0.66472	1.54104	0.499296	1.08879
Gm32872	ENSMUSG00000112793	0.389417	0.141512	0.172141	0.554155	0.15411	1.09682	1.94381	1.33727	0.276477	0.440591	0.431577	0.494517	0.671332	0.287896	0.180057	2.01996
Gm36041	ENSMUSG00000112774	0.376087	0.104704	0.380414	0.427544	2.29117	1.93298	3.33237	3.72416	1.06547	0.597072	0.325835	0.573368	1.64674	1.09675	0.63644	2.93006
Gm37072	ENSMUSG00000103680	0.049451	0	0.141264	0.130486	0.446968	0.842529	0.048205	0.561029	0.366086	0.083026	0.34762	0.35893	0.4216	0.444564	0.405623	0.342812
Gm37729	ENSMUSG00000103222	0	0.016784	0.101751	0.177024	0.568209	0.79946	0.273043	0.34597	0.269455	0.189191	0.06257	0.096646	0.29793	0.247647	0.385549	0.252657
Gm37784	ENSMUSG00000102525	0.163977	0	0	0.158176	1.33819	0.941694	0.29378	0.750055	0	0.601119	0	0	0.280063	0.481235	1.28769	0.618015
Gm42047	ENSMUSG00000110631	0.178733	0.12839	0.616943	0.306593	2.55808	1.14419	1.43644	1.53597	1.42837	1.65086	0.904582	1.02364	1.31196	1.58549	1.99825	1.65769
Gm43031	ENSMUSG00000106535	0.086117	0.261878	0	0.063899	0.758789	0.705088	0.337109	0.622633	0.243103	0.087502	0.176715	0.068175	0.633201	0.078084	0.155199	0.32782
Gm44744	ENSMUSG00000109262	0.071793	0	0.164723	0.08351	1.4277	1.52634	1.36747	1.73155	0.239691	0.033337	0.150089	0.200517	0.463051	0.299382	0.696034	2.43195
Gm48877	ENSMUSG00000112873	0.107899	0	0.155438	0	0.549145	0.52362	0.543424	0.615015	0.204267	0.151344	0.055258	0.128671	0.169678	0.150483	0.113989	0.298692
Gm5093	ENSMUSG00000091742	0.392884	0	0.22972	0.056341	1.56277	4.04867	1.9761	1.18577	0.304127	0.346727	0.504459	0.567642	0.764459	4.9142	2.02812	1.29609
Gm5526	ENSMUSG00000084817	0.344158	0.135284	0.367742	0.514508	0.310562	1.84619	3.74976	1.49782	0.652782	0.271271	0.783151	0.07182	1.47075	0.402804	1.10803	2.01236
Gm7329	ENSMUSG00000100774	0.050488	0	0.179631	0.01993	0.656158	1.03963	0.941271	1.76456	0.363514	0.210993	0.130299	0.390243	0.417574	0.31184	1.33759	2.86664
Gm7463	ENSMUSG00000106889	0.087968	0.080642	0.319972	0	0.858833	1.59289	0.176284	1.32375	0.701024	0.218084	0.596613	0.660644	0.548673	0.605617	0.75563	0.911283
Gm8399	ENSMUSG00000043889	0.137997	0.331579	0.029414	0.112765	1.05719	1.02171	0.747782	1.37752	0.346466	0.135615	0.377249	0.40461	0.516525	1.27641	1.03113	1.40261
Hectd2os	ENSMUSG00000087579	2.71971	0.984328	2.26514	2.97688	6.40415	10.1611	16.3836	11.9038	6.20395	5.81944	6.12447	8.20045	6.75857	6.60536	5.08733	6.82016
Hnf1aos1	ENSMUSG00000086054	0.188991	0.239025	1.30977	0.797927	2.8977	4.91826	2.07131	1.19486	1.17594	0.725452	1.54259	1.50277	0.364886	4.78142	13.0571	1.88683
Hnf4aos	ENSMUSG00000046840	1.70125	1.64803	1.22192	1.89755	5.73927	8.21984	9.31893	3.22227	3.34055	2.55253	3.16642	3.66217	5.0195	7.35678	5.52855	3.59418
Hormad2	ENSMUSG00000020419	0	0	0	0.019391	0.2295	0.148508	0.055782	0.539042	0.014706	0.012605	0.059716	0.110159	0.077894	0.211716	0.342697	0.543089
Hsd3b3	ENSMUSG00000062410	4.05035	2.51841	3.12711	5.69758	18.3476	17.481	20.9443	12.5221	9.18303	6.71867	9.73388	11.6896	5.76435	17.4502	13.4809	7.78585
Ihh	ENSMUSG00000006538	0.12631	0.012191	0.12782	0.082323	0.405568	0.86196	0.397124	0.224021	0.195713	0.069051	0.162921	0.347113	0.415526	0.824434	0.167546	0.050818
Jaml	ENSMUSG00000048534	0.155406	0.122004	0.170113	0.08933	1.3271	1.44756	0.526147	1.97402	0.431983	0.240951	0.506222	0.167225	0.797531	0.687489	0.712485	0.789249
Lrtm1	ENSMUSG00000045776	0.686375	0.078258	0.251593	0.117447	0.894117	1.02336	0.446019	1.36154	1.03856	0.338072	0.321126	0.541055	0.27329	0.904289	0.589619	0.978778
Mllt11	ENSMUSG00000053192	0.329201	0.165204	0.217525	0.588612	0.587447	0.953291	1.01305	0.885807	0.297407	0.494901	0.432474	0.340762	0.408945	0.617566	0.492333	1.15663
Mmd2	ENSMUSG00000039533	0.022646	0.022346	0.02841	0.020406	1.5506	0.771519	0.757567	2.53491	0.028562	0.279376	0.015665	0.377844	0.184791	0.764297	0.305899	2.14901
Mogat2	ENSMUSG00000052396	0	0	0.007677	0.007804	0.046643	0.08872	0.052135	0.515714	0.013525	0.028127	0.031907	0.021982	0.010364	0.04055	0.071981	0.042451
Neat1	ENSMUSG00000092274	2.37269	1.80552	2.6738	2.5376	5.54197	11.1665	2.77959	14.8703	2.75566	5.55103	5.93095	7.48645	0.52362	5.1745	2.85874	3.92468
Nes	ENSMUSG00000004891	0.102931	0.125147	0.057783	0.047899	0.506494	1.09437	0.940292	1.17717	0.247871	0.166716	0.153873	0.148101	0.403645	0.26024	1.35024	1.27534
Nol3	ENSMUSG00000014776	0.267383	0.05224	0.269217	0.269082	0.926612	0.759703	0.975815	1.01631	0.259989	0.231688	0.326641	0.173126	0.371712	0.67305	0.355175	1.15332
Oasl1	ENSMUSG00000041827	2.27738	1.71455	2.53214	3.0502	6.76859	8.28317	8.74463	12.1964	4.22732	4.16728	3.73629	4.33002	4.12453	8.28394	7.7746	7.75793
Olfm2	ENSMUSG00000032172	0.079501	0.161494	0.155018	0.130798	0.636857	2.77007	1.81697	0.84417	0.105939	0.215357	0.134765	0.269916	0.633328	1.58819	0.510124	0.825261
Pacc1	ENSMUSG00000026627	0.211245	0.238951	0.329136	0.055283	0.760523	0.598374	0.842014	0.66992	0.517396	0.192809	0.448738	0.620539	0.656504	0.75196	0.342865	1.00194
Paxx	ENSMUSG00000047617	3.72336	3.93636	2.8561	5.25041	9.29483	14.8758	13.9917	8.09858	5.13168	5.20024	4.96019	6.68039	4.23031	6.60248	6.23785	9.73439
Plch2	ENSMUSG00000029055	0	0	0.011122	0	0.587907	0.632852	0.088752	0.607745	0.005159	0.005123	0.034279	0.004959	0.003225	0.266257	0.153159	0.397483
Plek2	ENSMUSG00000021118	0	0.037656	0.07687	0.107519	0.266436	0.1659	0.170934	0.65353	0.110209	0.071411	0.278756	0.117636	0.211215	0.169177	0.213061	0.547974
Pls1	ENSMUSG00000049493	0.053987	0.027174	0.086911	0.01537	0.282645	0.685231	0.203161	0.843819	0.050449	0.062842	0.182278	0.094055	0.261848	1.04302	0.362193	0.551482
Ppp1r3b	ENSMUSG00000046794	2.13011	5.19517	3.96181	3.38628	66.721	33.7935	16.4552	73.1397	8.87576	5.05205	5.17391	9.02174	22.4297	44.1047	46.447	45.1658
Prxl2b	ENSMUSG00000029059	5.88815	6.84103	6.05729	8.33793	16.8653	18.57	24.3449	11.7238	7.96234	7.27009	8.60811	7.5865	9.9322	12.1122	9.09183	10.5713
Psd	ENSMUSG00000037126	0.049691	0.26876	0.287124	0.073863	0.063581	0.204255	0.517138	0.172118	0.367314	0.09454	0.173781	0.168106	0.275591	0.385908	0.233599	0.180847
Ptk6	ENSMUSG00000038751	0	0.015782	0	0.024744	0.268773	0.628809	0.209515	1.13211	0.084022	0.040293	0.032488	0.136238	0.096757	0.406483	0.440039	0.301699
Rd3	ENSMUSG00000049353	0.083408	0.22727	0.216737	0.102413	0.331461	0.674255	0.681625	0.239477	0.475217	0.2556	0.170329	0.182078	0.802122	0.381513	0.227966	0.289719
Rgs16	ENSMUSG00000026475	0.542288	0.295966	0.658805	0.650563	16.0938	30.062	7.25592	44.8769	1.78549	1.01938	6.97598	2.80567	2.94094	14.1544	28.5353	65.0051
Sectm1a	ENSMUSG00000025165	0.153883	0.198698	0.028647	0.075975	0.30592	0.610682	0.790534	0.634942	0.287974	0.253141	0.297886	0.297256	0.13598	0.434698	0.83438	0.594521
Slc34a2	ENSMUSG00000029188	0.103108	0.192031	0.54596	0.216367	9.22414	3.09892	0.202005	13.8307	0.357735	1.75899	0.204001	0.377936	2.6574	5.80763	3.31893	5.10726
Srd5a2	ENSMUSG00000038541	0.267029	0.355057	0.182212	0.305595	1.04491	0.568871	1.06309	0.621192	0.350373	0.231588	0.226177	0.441895	0.422026	0.366206	0.485231	0.462941
Sucnr1	ENSMUSG00000027762	6.37202	6.18116	6.34033	5.47317	17.8911	17.375	17.4827	15.352	11.5683	7.52396	13.425	10.7055	4.78982	15.5642	19.6323	10.8475
Tgtp1	ENSMUSG00000078922	0.369649	0.261905	0.3577	0.083747	0.48558	0.471938	0.945404	0.956441	1.4315	0.872175	1.07122	0.88564	0.485069	2.96685	0.900985	1.66389
Timm10b	ENSMUSG00000089847	9.96075	6.48544	7.74721	9.76369	7.52841	8.13967	14.281	9.14778	10.6033	7.62028	9.73037	7.66415	7.23761	14.6246	12.1355	10.0702
Tpm2	ENSMUSG00000028464	2.10668	2.45884	1.56445	2.18852	2.41979	2.76427	6.30156	8.95023	5.03406	3.79889	3.10998	3.46502	2.82395	2.58334	2.75395	5.60046
Ubd	ENSMUSG00000035186	0.348653	0.173941	0.699485	0.471173	0.215873	1.66765	4.87156	0.422839	1.65209	1.17069	1.88395	1.29983	0.6544	3.80617	1.38003	0.961105
Zfp947	ENSMUSG00000063383	0.152919	0.258751	0.225618	0.242257	0.526765	0.51181	0.658805	0.782553	0.325251	0.250602	0.227833	0.220701	0.438826	0.311412	0.141445	0.57224

## Sheet: Higher response in WT（FC<-2）
		WT								KO
geneName	ensID	Fast				Refed				Fast				Refed
1810055G02Rik	ENSMUSG00000035372	23.3009	26.7088	16.6747	24.7602	6.21074	15.026	7.72041	8.05273	12.0316	16.783	11.8125	14.0513	16.7298	9.27382	16.4774	3.78971
1810062G17Rik	ENSMUSG00000027713	0.747977	0.634265	0.130012	0.632689	0.055055	0.188639	0.201538	0.080665	0.567711	0.399906	0.542651	0.599234	0.632937	0.369404	0.138473	0.519297
3930402G23Rik	ENSMUSG00000038917	2.61517	4.42953	1.69384	2.86728	0.301307	0.322196	0.11911	0.135502	1.71238	1.13704	1.25219	1.48543	0.774143	0.34254	0.41527	0.297673
4930458D05Rik	ENSMUSG00000087611	0.550218	0.702048	0.753398	0.6056	0.042057	0.081987	0.209827	0.111073	0.859523	0.719892	0.618274	0.582951	0.086627	0.184285	0.172527	0.156212
4930579F01Rik	ENSMUSG00000012042	1.76809	2.27338	2.0298	2.19181	2.07029	2.15794	2.0103	1.64897	2.21721	2.47798	2.44352	1.90416	2.76534	1.84039	1.37561	1.87189
5730420D15Rik	ENSMUSG00000097766	1.83485	1.32331	0.922079	0.899048	0	0	0	0	0.89488	0.882067	0.813726	0.887077	0	0	0.091969	0
6430573P05Rik	ENSMUSG00000102545	0.965262	0.982211	0.666833	1.1753	0.011352	0.168611	0.049789	0.105648	0.25697	0.286407	0.278619	0.298305	0.188091	0.222728	0.423135	0.085982
A330040F15Rik	ENSMUSG00000086213	0.16773	0.241551	0.807401	0.692662	0.027661	0.1881	0.339603	0.096174	0.507292	0.190842	0.268205	0.387799	0.57	0.404237	0.164659	0.133104
A730063M14Rik	ENSMUSG00000112639	1.35014	2.5702	1.07103	0.625636	0.25781	0.145473	0.194948	0.016603	0.844917	1.30594	1.3965	0.956053	0.244861	0.820526	1.12215	0.728368
A930018P22Rik	ENSMUSG00000032671	0.581663	0.871904	0.797914	0.932013	0	0.144347	0.104925	0	1.07348	0.943768	0.654445	1.14663	0.188031	0	0.223043	0.334335
Angptl4	ENSMUSG00000002289	44.6256	52.6553	42.1515	54.0973	3.3625	8.11219	20.2964	5.7012	59.8567	55.9853	64.2572	61.0454	44.7661	12.9963	18.6229	22.5263
Atp10d	ENSMUSG00000046808	0.438993	0.727761	0.413957	0.361755	0.123456	0.128186	0.090899	0.083381	0.210737	0.34645	0.190691	0.189236	0.230048	0.172565	0.485637	0.15697
Cbfa2t3	ENSMUSG00000006362	0.211835	2.83626	1.48048	0.607747	0.056241	0.066577	0.094363	0.079878	0.187008	0.765291	1.11564	0.224684	0.076482	0.043662	0.157013	0.107792
Cblb	ENSMUSG00000022637	0.803127	1.31128	0.907637	1.30264	0.364849	0.451468	0.636857	1.04578	1.50189	0.763882	0.703362	0.650316	1.36953	0.375468	0.75331	1.2483
Cebpd	ENSMUSG00000071637	3.16528	3.9457	1.11975	4.09345	0.952982	1.50971	1.99961	1.15079	1.88918	2.68662	4.04518	3.60615	2.30946	2.00085	5.34204	1.55207
Cgref1	ENSMUSG00000029161	5.16757	5.22265	4.31483	3.97373	1.24445	1.12729	1.78741	0.85333	0.953732	1.87954	1.34955	1.91497	1.81151	0.921868	1.69914	0.317557
Chrdl2	ENSMUSG00000030732	0.020916	0.547492	0.094077	0.0292	0.020364	0.005377	0	0.01067	0.022919	0.017733	0.004128	0.045198	0.032577	0.011338	0.014211	0
Cidec	ENSMUSG00000030278	66.2042	93.4432	40.8739	73.1914	1.57528	9.09112	24.7256	4.52634	14.4908	23.9686	17.5034	17.8887	7.19119	3.51603	21.0474	3.72679
Crat	ENSMUSG00000026853	28.6087	34.1417	30.4655	31.6714	4.77465	5.50437	4.4623	6.62359	26.3792	25.9042	17.0099	22.745	13.1228	4.12457	5.79074	7.89733
Cspg5	ENSMUSG00000032482	0.835362	1.08479	1.58841	1.32123	0.72854	0.571363	0.139923	0.221347	0.545798	1.09761	0.524033	0.779584	0.795739	1.11771	0.415467	0.039689
CT010467.2	ENSMUSG00000118642	73.8618	89.1041	44.0772	111.512	16.68	15.5268	45.8653	9.57303	64.9142	53.6275	42.324	59.5455	22.8414	14.4114	66.5461	25.9626
Ctcflos	ENSMUSG00000087382	2.72833	2.11979	2.46299	1.6496	0.112613	0.165982	0.241219	0.073897	2.34767	2.02577	3.11784	2.20227	0.583205	0.798171	0.517016	0.08893
E2f8	ENSMUSG00000046179	1.8324	3.20919	2.41603	2.20452	0.19979	0.257244	0.454965	0.368453	1.93462	1.96283	1.03375	1.62101	1.03802	0.513747	0.942204	0.333826
Enpp6	ENSMUSG00000038173	0.26497	0.122765	0.114162	0.087011	0.092778	0.208901	0.581436	0.051469	0.10153	0.075021	0.046644	0.309068	0.274513	0.233925	0.044143	0.034432
Epop	ENSMUSG00000043439	2.37216	3.02427	1.25218	2.87428	0.942117	0.472682	0.455025	0.091668	1.25529	0.863297	1.30988	1.38257	0.542129	0.389825	0.92501	0.508742
Fam110c	ENSMUSG00000036136	0.231425	0.503245	0.446273	0.195687	0.099937	0.010439	0.163325	0.13682	0.322116	0.330876	0.365665	0.330608	0.205123	0.278306	0.147117	0.187546
Fkbp5	ENSMUSG00000024222	12.4831	7.83977	10.3613	10.8222	3.36014	2.76451	0.354083	4.13468	8.29667	9.30431	10.8388	8.0822	9.94136	7.24931	9.43049	5.36245
Fst	ENSMUSG00000021765	1.5797	1.41749	1.17649	1.63525	1.47591	0.206955	0.670537	0.137546	0.630962	0.522894	0.96272	0.433431	1.7977	0.246899	2.54119	0.170824
G0s2	ENSMUSG00000009633	370.597	332.685	278.162	438.781	24.8316	54.0913	25.6154	68.1199	119.572	124.696	86.3761	119.408	26.721	47.6499	48.3879	29.2081
Gadd45b	ENSMUSG00000015312	2.24271	3.42178	3.24243	4.55133	0.973979	1.72585	1.36597	1.69891	2.92737	3.08256	2.95491	3.80698	4.30721	1.29612	17.2065	5.73577
Gadd45g	ENSMUSG00000021453	31.7465	64.8753	26.6217	66.0296	2.17426	21.9941	22.7299	4.72078	8.4723	32.2532	28.8079	24.6603	14.8478	12.4788	22.5442	10.5873
Gjc3	ENSMUSG00000056966	1.59018	1.41478	0.851142	0.982964	0.073428	0.120624	0.176747	0.034378	0.855419	0.582185	0.511787	0.741169	0.184865	0.207408	0.117888	0.112057
Glyctk	ENSMUSG00000020258	93.5042	120.751	81.6019	103.095	60.7619	53.167	37.5455	48.4805	54.5307	56.8433	55.6404	54.9491	68.6791	57.6784	54.7398	36.1584
Gm10145	ENSMUSG00000064208	2.45509	2.57921	2.81167	0.466762	0.873899	0.947687	1.04038	0.315489	1.04814	1.94353	1.16756	1.26035	1.47262	1.10772	1.88808	2.59251
Gm10705	ENSMUSG00000074506	2.63467	3.25202	3.50055	0.82228	0.165712	0.652894	1.63924	0.350844	0.867148	2.53593	1.81311	0.922197	0.240739	1.8445	5.37428	3.05192
Gm12217	ENSMUSG00000082271	0.323415	0.523296	0.096451	0.334173	0	0	0.042813	0	1.3093	0.489161	0.486975	0.333568	0.189115	0.231449	0.031471	0.149862
Gm12263	ENSMUSG00000084145	0.55403	0.490847	0.473769	0.509953	0.201251	0.37256	0.122389	0.017584	0.493468	0.391865	0.202483	0.390879	0.389549	0.296768	0.279584	0.408445
Gm13244	ENSMUSG00000082334	0.296109	0.536183	0.467191	0.227694	0.074062	0.149479	0.240504	0.11846	0.393555	0.188174	0.249028	0.341732	0.230128	0.166755	0.096357	0.422801
Gm14097	ENSMUSG00000084839	26.1984	24.4711	19.0434	27.7512	0	0.632818	0.059069	0.170769	12.6191	14.7437	25.8511	21.9072	0.614536	0.182767	0.08846	0.188676
Gm14167	ENSMUSG00000087433	0.978964	0.950356	0.299296	1.46645	0.098107	0	0.073092	0	0.688838	0.068657	0.483221	0.898676	0.210261	0.596553	0.477286	0
Gm14391	ENSMUSG00000078903	0.850047	0.009323	0	0.19001	0.026616	0.00425	0.005736	0.0028	0	0.007098	0.02522	0	0.017132	0	0.233191	0.154436
Gm15441	ENSMUSG00000074398	52.7543	168.296	87.9302	114.06	0.130939	0.312731	0.722443	0.660474	85.537	94.7239	65.6469	83.7679	3.35909	0.963657	1.79021	0.151857
Gm16573	ENSMUSG00000090038	10.0047	8.32377	5.6624	11.2323	2.69476	3.71277	1.36421	2.14998	8.60827	5.71889	9.83958	8.26253	5.10896	7.0693	6.15354	2.38548
Gm17767	ENSMUSG00000099413	0.455131	0.673986	0.178247	0.314304	0.029965	0.306946	0.093913	0.04628	0.161538	0.103884	0.251416	0.194912	0.29448	0.109923	0.061878	0.130381
Gm20036	ENSMUSG00000093579	0.448127	0.452251	0.26048	0.68929	0.049698	0.209237	0.000658	0.02223	0.418242	0.051601	0.20252	0.568148	0.449253	0.069209	0.127358	0.293452
Gm23726	ENSMUSG00000094983	0.7121	4.03031	1.75869	1.291	0.309025	0.870715	0.925407	0	0.510205	1.13894	0.893036	0.730531	1.32725	1.24288	0.202811	0
Gm28857	ENSMUSG00000099556	0.52916	0.259944	0.481493	0.198832	0.064676	0.15076	0.033532	0.06295	0.402995	0.171531	0.221049	0.21886	0.277737	0.036619	0.111666	0
Gm30784	ENSMUSG00000107516	3.47797	2.23448	1.74559	2.02866	0.405308	0.226896	0.077855	0.497766	2.38998	1.89376	2.07622	1.94262	0.630428	0.888914	0.269734	0.268881
Gm32540	ENSMUSG00000108961	1.27345	1.31733	0.748184	1.03334	0.130148	0.226489	0.249148	0.14969	0.271448	0.58495	0.906833	0.649947	0.526963	0.495039	0.079521	0.515756
Gm37660	ENSMUSG00000104467	0.136791	0.494337	0.828099	0.200797	0.144481	0.076613	0	0.044134	0.117397	0.294306	0.177153	0.112389	0.069272	0.066517	0.02178	0.158787
Gm38079	ENSMUSG00000104367	1.84562	2.33922	1.06541	1.76395	0.366249	0.567585	0.158641	0.462517	1.91034	2.0546	0.729676	2.15173	0.343714	0.132558	0.80071	1.74652
Gm38832	ENSMUSG00000108371	0.832899	1.03621	0.509558	1.13153	0.478349	0.444456	0	0.329211	0.204128	0.710072	0.65078	0.527431	0.474182	0.301157	2.05803	0.249041
Gm42984	ENSMUSG00000104784	0.338787	0.293317	0.472605	0.516326	0.039242	0.090763	0	0.08167	0.466572	0.728441	0.666282	0.236171	0.206099	0.5654	0.331033	0.089054
Gm43566	ENSMUSG00000105565	0.31467	0.497975	0.500246	0.441028	0.258455	0	0.202032	0	0.107849	0.249111	0.329844	0.058951	0.020963	0.071542	0	0.466558
Gm43672	ENSMUSG00000106019	5.01591	5.19853	5.08195	5.49432	0.295006	0.416647	0.55749	0.155761	3.78783	5.12357	5.66057	4.89465	1.42334	0.633211	1.20996	0.31629
Gm45053	ENSMUSG00000108368	0.667877	0.660504	0.852865	1.1264	0.389285	0.316546	0.194689	0.246943	0.57232	0.658449	0.331231	0.646724	0.368845	0.169953	0.465776	0.346298
Gm47352	ENSMUSG00000114841	0.400849	0.521405	0.253633	0.307276	0.012673	0	0.047043	0	0.064464	0.65914	0.415673	0.222665	0	0.076337	0.026622	0.100693
Gm48199	ENSMUSG00000113399	10.3553	5.2599	3.30342	3.98121	0.12451	0.023922	0	0	2.90531	4.26005	2.34202	2.30103	0.403037	0.221678	1.3608	0
Gm826	ENSMUSG00000074623	1.2841	0.99178	1.06797	0.976491	0.530626	0.273785	0.34537	0.555491	1.0293	0.84374	0.898066	1.09575	0.613243	0.716147	0.607651	0.990762
Gtpbp4-ps1	ENSMUSG00000098330	2.86595	11.3067	4.17022	4.16852	0.058063	1.15	1.06143	0	2.19868	5.07297	2.90552	3.76192	3.44447	0.650189	0.156385	0
Hdc	ENSMUSG00000027360	2.13453	1.74518	1.75732	1.63471	0.527336	0.379726	0.526638	0.28148	1.50172	1.3639	0.672708	2.08576	1.75015	0.303486	2.11367	0.695124
Homer3	ENSMUSG00000003573	0.385462	0.225138	0.672867	0.261358	0.229569	0.228235	0.166124	0.185023	0.483674	0.220603	0.148984	0.485481	0.606725	0.270453	0.651487	0.273491
Igha	ENSMUSG00000095079	3.86985	3.62515	2.13287	3.2592	1.43919	1.16145	2.91507	1.51647	12.559	1.90596	2.91248	3.71386	1.27081	19.5798	3.49951	2.3972
Il20rb	ENSMUSG00000044244	0.630365	0.471395	0.368984	0.688464	0.013155	0.084114	0.110627	0.181815	0.179645	0.514619	0.13432	0.379057	0.483301	0.036378	0.214431	0.073654
Inhbe	ENSMUSG00000047492	27.1365	26.6085	16.7647	22.5777	4.78772	16.5834	6.98703	8.99074	16.5532	13.5759	7.45757	11.8546	15.1801	14.1195	8.4451	6.43265
Kctd17	ENSMUSG00000033287	2.86544	2.79741	5.50871	2.47489	0.907311	1.73846	1.48185	0.859176	1.49883	0.998541	1.02809	1.67789	1.05804	0.921726	1.71911	0.775497
Kirrel	ENSMUSG00000041734	0.359755	0.60897	0.41532	0.415107	0.179708	0.09746	0.122586	0.192069	0.307364	0.202546	0.174328	0.301738	0.224267	0.140966	0.241428	0.158684
Lncbate6	ENSMUSG00000114665	0.050681	0.560113	0.027849	0.318988	0	0.016972	0.015414	0	0.201946	1.00781	0.050388	0.313169	0.048625	0	0	0.126906
Lrit2	ENSMUSG00000043418	1.02802	1.49148	1.91376	1.32917	0.605229	0.332547	0.390714	0.155631	1.47423	1.15434	1.01224	0.982651	1.12929	0.259162	0.296513	0.581882
Lrrc15	ENSMUSG00000052316	0.318816	1.03028	1.49632	1.11215	0.050689	0.094744	0.041408	0.00831	0.383389	0.262954	0.169502	0.193252	0.036684	0.042098	0.007181	0.018245
Marchf9	ENSMUSG00000040502	0.232358	0.586674	0.502115	0.571457	0.066	0.23193	0.197026	0.085061	0.116523	0.213544	0.326336	0.279537	0.198575	0.206511	0.087749	0.120656
Mfsd2a	ENSMUSG00000028655	64.6175	70.1767	18.8593	47.7575	3.23981	14.2155	6.85211	9.93735	35.6815	37.3242	24.7885	34.4722	27.7072	2.15208	35.5948	3.45935
Mgp	ENSMUSG00000030218	0.933871	0.951627	0.191305	0.785657	0.054045	0.235256	0	0.420096	0.744642	0.795753	0.195132	0.340717	0.628835	0.050572	0.093803	0.594525
Msln	ENSMUSG00000063011	0.736379	1.3601	0.770474	0.481438	0.38384	0.100341	0.187074	0.93252	0.620058	0.212218	0.236185	0.2801	0.40861	0.822123	0.036141	0.38619
Mt1	ENSMUSG00000031765	1083.57	416.627	126.608	536.959	78.5807	28.7068	88.5639	45.9707	217.913	268.365	219.185	242.417	1266.68	213.082	1819.21	61.2691
Mup13	ENSMUSG00000089873	139.336	103.737	166.167	221.161	59.3452	94.932	63.486	5.4783	66.8782	89.2201	111.713	176.045	33.8007	129.128	66.3862	6.87378
Mup8	ENSMUSG00000078687	95.5921	80.5755	95.8263	66.0784	29.0657	31.3144	45.7013	2.23228	44.5405	30.9044	73.9629	87.9641	24.8243	72.7186	28.0162	6.40226
Mup9	ENSMUSG00000078686	192.318	142.588	120.733	172.056	57.363	71.3868	46.4014	9.88581	40.6851	42.0627	57.7602	30.651	19.9848	61.4155	16.1914	9.74806
Mxd1	ENSMUSG00000001156	0.685454	0.880856	0.641375	0.809507	0.161537	0.346857	0.736171	0.148104	0.442294	0.553844	0.526536	0.526582	0.886107	0.368712	0.793555	0.245464
Nek2	ENSMUSG00000026622	1.78251	2.07287	1.75254	2.03116	0.458173	0.500097	0.350315	0.147683	0.822132	0.857215	0.528635	0.94084	0.918777	0.262271	0.278807	0.574934
Npnt	ENSMUSG00000040998	1.06352	3.10585	1.19829	1.55114	0.05984	0.124925	0.193146	0.163944	1.01665	1.32257	0.622744	0.894089	0.331571	0.14996	0.201641	0.395316
Ogn	ENSMUSG00000021390	0.865389	0.933248	0.933587	0.722254	0.461594	0.227889	0.230739	0.598562	0.383503	0.28366	0.337752	0.339324	0.43773	0.658736	0.176097	0.571972
Pck1	ENSMUSG00000027513	1376.52	1344.08	856.323	1207.79	79.1944	168.523	106.45	55.9162	1039.72	1155.31	1304.67	1168.73	573.278	208.39	95.3936	81.4077
Peg3	ENSMUSG00000002265	0.368686	0.536643	0.567497	0.515555	0.236062	0.149319	0.148218	0.13425	0.495443	0.413416	0.436407	0.521663	0.486062	0.113647	1.24803	0.149937
Per1	ENSMUSG00000020893	4.00479	4.79577	1.69296	2.87287	0.205059	0.856402	0.292547	0.288988	2.79465	3.40471	2.93007	4.17214	2.68179	0.283029	2.49324	0.295814
Pim3	ENSMUSG00000035828	46.2962	56.4217	27.631	58.1119	4.34204	16.0247	9.8113	2.48649	16.0084	28.3514	29.3065	27.1308	19.6738	6.44698	27.2246	10.9192
Plin4	ENSMUSG00000002831	0.640734	0.93479	1.07821	1.18551	0.224165	0.149578	0.584508	0.34354	1.68446	1.2347	0.491152	0.828266	0.731711	0.364577	2.38941	0.18093
Ppp1r3g	ENSMUSG00000050423	1.99709	3.47472	0.619704	2.17106	0.131382	0.203237	0.097831	0.143288	0.347932	0.494264	0.725478	0.758037	0	0.082078	0	0.723655
Rab30	ENSMUSG00000030643	23.4767	21.3956	15.5438	18.7711	0.662115	1.31719	1.34358	1.15585	17.8995	27.4294	19.9896	15.2077	5.47262	0.731076	3.06599	1.62901
Rflnb	ENSMUSG00000020846	0.345084	0.295388	0.597571	0.465509	0.135239	0.201247	0.244316	0.287103	0.335677	0.315624	0.226777	0.149032	0.309222	0.215586	0.338462	0.259396
Sds	ENSMUSG00000029597	155.948	103.714	88.9308	137.378	27.2521	12.8815	8.90897	7.36162	110.088	91.8871	116.298	112.679	21.729	42.7212	42.8857	10.3008
Slc16a13	ENSMUSG00000044367	1.39977	1.68207	1.48265	1.25345	0.232927	0.337373	0.193336	0.142868	1.33318	1.60766	0.8122	1.04702	0.833018	0.278195	0.065343	0.361249
Slc22a5	ENSMUSG00000018900	24.9231	40.9446	32.9322	31.291	2.07838	3.02151	5.09756	3.35713	22.8093	27.2516	19.6511	22.5287	12.7704	3.73477	3.52773	5.22334
Slc25a29	ENSMUSG00000021265	1.27331	1.23523	0.871169	1.43005	0.477835	0.241332	0.190408	0.329133	1.23037	0.993192	1.60703	0.951795	0.511246	0.739635	0.712136	0.370094
Slc25a47	ENSMUSG00000048856	632.281	755.344	437.884	788.621	224.039	504.854	395.234	159.362	306.129	426.135	248.235	417.474	557.202	436.211	456.848	246.332
Spc25	ENSMUSG00000005233	5.02304	6.18455	4.42723	5.25293	2.03656	1.44812	1.53615	0.924766	2.43704	2.54913	1.43609	2.86059	1.49143	1.65463	1.36764	2.2242
St3gal5	ENSMUSG00000056091	33.7589	37.2077	35.6605	40.5986	8.54219	9.59234	5.84283	8.28158	27.2592	36.0024	31.0173	30.7952	10.1826	8.45991	13.596	10.4707
Tbc1d8	ENSMUSG00000003134	6.62834	10.3631	5.37281	7.45456	1.9531	1.92112	1.42249	2.126	3.4099	4.45335	4.30092	3.46891	2.93899	2.38965	2.85067	2.08081
Tmem100	ENSMUSG00000069763	0.358513	0.513445	0.308174	0.227499	0.055658	0.033575	0.030061	0.160453	0.288581	0.087229	0.050483	0.154737	0.300058	0	0.090445	0.281659
Tmem267	ENSMUSG00000074634	0.521502	0.45555	4.2743	3.08395	0.178331	0.97344	4.36921	0.234735	0.257132	1.31027	0.206928	1.47103	2.16876	0.321631	0.28926	3.10073
Tmem38a	ENSMUSG00000031791	0.934829	1.72362	1.58684	1.87455	0.103327	0.466139	0.381913	0.498712	1.15416	0.6189	1.01791	0.662185	0.678343	0.518809	0.374761	0.47491
Ttll8	ENSMUSG00000022388	0.272589	0.64519	0.48608	0.270754	0.001614	0.017307	0	0	0.232443	0.196589	0.059015	0.106184	0.253654	0.10784	0.145542	0
Ttyh1	ENSMUSG00000030428	0.154251	0.397622	0.052448	1.41164	0.011698	0.032987	0.094401	0.004254	0.558203	0.224715	0.048966	0.066604	0.021917	0.310179	0.248839	0.346246
Txnip	ENSMUSG00000038393	35.7703	47.4139	49.2943	40.1953	19.0195	31.9154	23.486	16.7437	28.9506	27.7311	34.6528	27.7015	19.2682	19.4857	55.8473	55.7234
Ugt2b38	ENSMUSG00000061906	18.3267	35.1636	10.0342	22.2791	8.29495	17.1086	14.8937	7.17398	10.169	6.89149	16.6935	10.6646	11.3873	15.6078	10.9253	8.78901
Unc93a2	ENSMUSG00000056133	2.81039	2.85006	2.94766	2.91054	0.116669	0.345418	0.30914	0.291588	2.05024	2.21141	1.74695	1.93555	0.97608	0.369029	0.116935	0.271599
Zdhhc2	ENSMUSG00000039470	0.07978	0.179788	1.00866	0.190381	0.053278	0.33164	0.098369	0.092046	0.127615	0.109581	0.086081	0.110315	1.30897	0.060051	0.039826	0.133736

## Sheet: Higher response in KO（FC>2）
		WT								KO
geneName	ensID	Fast				Refed				Fast				Refed
Cenps	ENSMUSG00000073705	0	0.012454	0.005053	0	0.480683	0.08251	0.232769	0.617444	0	0	0	0	0.000179	0.029755	0.331771	0.479946
Cxcl1	ENSMUSG00000029380	0.305387	0.243897	0.488311	0.085963	7.16169	9.79827	7.07398	3.80254	0.522621	0.354428	0.530544	0.347762	15.6708	15.7598	38.7007	18.8772
Derl3	ENSMUSG00000009092	0.477082	2.06996	1.70132	1.96194	4.16609	7.41873	5.97537	10.4173	1.58704	1.9864	1.20604	1.00056	17.8686	13.9855	15.0922	13.9594
Dusp8	ENSMUSG00000037887	0.333977	1.01347	0.201435	0.477218	0.825826	2.7501	2.98423	2.60831	0.297464	0.2621	0.205905	0.237013	2.1134	0.969713	4.61523	3.86544
Gm36435	ENSMUSG00000111074	0.20095	0.268867	0.188692	0.273236	0.767592	0.670154	1.15354	0.979679	0.179975	0	0.029732	0.047758	0.356175	0.051473	0.565909	1.80718
Gm3756	ENSMUSG00000091639	0	0.167171	0.147729	0	0.374497	0.306631	0.250372	0.61631	0.032548	0.019285	0.057755	0.039029	0.646251	0.18392	0.358176	0.744978
Gm3776	ENSMUSG00000111709	1.05469	0.588138	1.78166	0.848513	1.25738	4.25695	11.8679	2.53175	0.154624	0.063479	0.167391	0	2.9809	0.609593	0.671784	6.65047
Gsta1	ENSMUSG00000074183	0.852465	1.83173	0.717045	2.25844	0.974219	3.97477	26.5708	5.5531	0.330336	0.187768	0.505108	0.165561	4.91498	1.20003	0.598251	20.886
Igf2bp2	ENSMUSG00000033581	0.018862	0.08699	0.029813	0.316442	1.92798	0.093866	1.4513	1.2308	0.012368	0.079471	0.01174	0.005541	1.17449	1.01947	1.66079	0.22739
Meox1	ENSMUSG00000001493	0.023427	0.019531	0.013381	0.026657	0.56735	0.298853	0.158167	1.05358	0	0	0.024563	0	0.244228	0.255098	0.795498	0.952609
Nos1ap	ENSMUSG00000038473	0.159038	0.104633	0.651141	0.097755	0.577161	0.737538	0.231664	0.304389	0.730607	0.130832	0.041999	0.254309	1.00774	0.680276	0.833664	0.256218
Ptges	ENSMUSG00000050737	0.039886	0.071776	0.064542	0.028493	0.599829	0.374483	0.27548	0.12666	0.020185	0	0.013782	0.036495	0.254	0.420073	0.76932	0.132221
Scd1	ENSMUSG00000037071	226.113	114.473	24.6156	91.5126	998.343	358.319	327.325	1267.24	22.9698	12.0016	43.1731	25.6074	24.9448	33.0032	773.981	1280.86
Sprr1a	ENSMUSG00000050359	0	0	0	0	0.368493	0.448263	0.794748	0.478716	0	0.062726	0	0	1.952	0.774119	3.62695	0.456811

## Sheet: Higher response in KO（FC<-2）
		WT								KO
geneName	ensID	Fast				Refed				Fast				Refed
1110006O24Rik	ENSMUSG00000107121	0.726896	0.758314	0.167423	0.444795	0	0.062571	0.123147	0.15201	0.603539	0.509625	0.600225	0.234414	0	0	0	0.062311
1810046K07Rik	ENSMUSG00000036027	0.688577	0.554009	0.626633	0.569814	0.078215	0.530203	0.068988	0.328711	1.4493	1.07528	1.54051	1.47884	0.11281	0.254956	0.159323	0.068371
Adrb3	ENSMUSG00000031489	0.119524	0.666964	0.395801	0.219337	0.015101	0.318461	0.045555	0.051375	0.246858	0.613878	0.370035	0.131475	0.024152	0.051556	0.025449	0.034833
B930094E09Rik	ENSMUSG00000092124	1.35123	1.05042	0.529365	1.38134	0	0.277949	0.068715	0.188167	0.964299	1.51017	0.772474	0.809782	0	0.079983	0.01407	0.060906
Fam83f	ENSMUSG00000022408	0.637086	0.314147	0.368322	0.533312	0.308911	0.248069	0.28359	0.154165	0.754394	0.731218	0.658244	0.746269	0.067204	0.247026	0.090869	0.037068
Gm20633	ENSMUSG00000093553	0.552531	0.65704	0.458151	0.415492	0.330013	0.5085	0.262101	0.140118	0.499621	0.652427	0.644412	0.661459	0.260532	0	0.028687	0.410847
Gm35164	ENSMUSG00000114818	0.686853	0.240627	0.282997	0.245132	0.091572	0.312824	0.235402	0.083833	0.37755	0.398487	0.983502	0.563513	0.246385	0.353037	0.117917	0.084331
Gm45244	ENSMUSG00000109807	0.493852	1.10659	1.21098	0.400883	0.044796	0.00685	0.292899	0.032534	0.807133	0.681946	0.425737	1.15227	0.054943	0.020859	0.212429	0
Gm47718	ENSMUSG00000112771	0.323109	0.63929	0.335988	0.269669	0.170327	0.05396	0.228646	0	0.530955	0.770753	0.761674	0.493428	0.012962	0	0.093956	0
Hrob	ENSMUSG00000034773	2.0978	1.24354	1.7013	1.95508	0	0	0.093945	0.032889	0.705458	1.5201	1.24434	1.29881	0	0.012466	0.018596	0
Izumo4	ENSMUSG00000055862	1.63419	1.14276	1.01793	1.39562	0.597665	0.615349	0.922515	0.258529	1.46308	1.79979	3.42296	2.94368	0.12732	0.47322	0.781421	0.20571
Krt23	ENSMUSG00000006777	1.32211	2.68148	1.63647	2.277	0.120551	0.457934	0.654704	0.360662	2.3005	3.62226	6.5503	5.05626	0.247354	0.254682	0.629169	0.436707
Meig1	ENSMUSG00000026650	0.567537	1.26929	0.763814	0.228056	0	0.415189	0.092412	0.339673	0.318695	1.46803	0.701853	0.559794	0.384773	0	0	0.040286
Mmp11	ENSMUSG00000000901	0.526606	0.265003	0.371206	0.395279	0.059175	0.116905	0.14277	0.187576	0.594299	0.41972	0.320058	0.455917	0.084344	0.064681	0.020588	0.068343
Mup-ps8	ENSMUSG00000096891	2.19389	1.7627	2.49511	4.18795	0.701623	1.45104	1.33463	0.260111	4.47421	6.90809	3.11318	4.08579	0.812729	1.48821	0.544507	0.041932
Nupr1l	ENSMUSG00000095789	0.996267	0.19159	0.214689	1.16093	0.103056	0.226954	0.341251	0.128739	0.593986	1.24103	1.07426	1.2171	0.065074	0.149839	0.189423	0
Rpl29-ps2	ENSMUSG00000094772	0.26412	0.484409	0.956738	0.221474	0.219282	0.003652	0.214626	0.118367	0.722851	0.464733	0.520519	0.506242	0.055368	0.154564	0.10467	0.078273
Slc27a1	ENSMUSG00000031808	9.07957	6.82595	4.60091	5.91259	1.14082	1.42286	2.14792	1.57271	10.0187	16.6715	14.9627	11.0019	1.55777	1.49385	1.12494	1.09562
