# Supplementary material for: Tissue-selective COPII modulator SEC16B aggravates cardiovascular disease by promoting lipid export
Source: EMBO J. 2026 Apr 24;45(11):3731–62. doi: 10.1038/s44318-026-00754-8 (PMC13226660; doi:10.1038/s44318-026-00754-8)
Supplement: Supplementary file 4 — Source data Fig. 1 [file 44318_2026_754_MOESM4_ESM.zip]

Archive with 18 entries (14 files):
- Figure 1/
- Figure 1/1C/
- Figure 1/1C/1C_heatmap data.xlsx
- Figure 1/1D/
- Figure 1/1D/1D_heatmap data.xlsx
- Figure 1/1E/
- Figure 1/1E/1E_western_SEC13.jpg
- Figure 1/1E/1E_western_SEC13_label.tif
- Figure 1/1E/1E_western_SEC16A.jpg
- Figure 1/1E/1E_western_SEC16A_label.tif
- Figure 1/1E/1E_western_SEC16B.jpg
- Figure 1/1E/1E_western_SEC16B_label.tif
- Figure 1/1E/1E_western_SEC24D.jpg
- Figure 1/1E/1E_western_SEC24D_label.tif
- Figure 1/1E/1E_western_SEC31A.jpg
- Figure 1/1E/1E_western_SEC31A_label.tif
- Figure 1/1E/1E_western_Tub.jpg
- Figure 1/1E/1E_western_Tub_label.tif
