# Supplementary material for: Tissue-selective COPII modulator SEC16B aggravates cardiovascular disease by promoting lipid export
Source: EMBO J. 2026 Apr 24;45(11):3731–62. doi: 10.1038/s44318-026-00754-8 (PMC13226660; doi:10.1038/s44318-026-00754-8)
Supplement: Supplementary file 4 — Source data Fig. 1 [file 44318_2026_754_MOESM4_ESM.zip › Figure 1/1C/1C_heatmap data.xlsx]

## Sheet: normalized TPM
ID	adipose tissue	adrenal gland	appendix	bone marrow	breast	cerebral cortex	cervix	choroid plexus	colon	duodenum	endometrium	epididymis	esophagus	fallopian tube	gallbladder	heart muscle	kidney	liver	lung	lymph node	ovary	pancreas	parathyroid gland	placenta	prostate	rectum	salivary gland	seminal vesicle	skeletal muscle	skin	small intestine	smooth muscle	spleen	stomach	testis	thymus	thyroid gland	tongue	tonsil	urinary bladder
ANK1	0.00189414	0.000736609	0.00168368	0.104388	0.00021046	0.00284121	0.00031569	0.000841839	0.00052615	0.00136799	0.00010523	0	0.00862885	0.00042092	0.000841839	0.0961802	0.00031569	0.00010523	0.00052615	0.00389351	0.00021046	0.000736609	0.0507208	0.00220983	0.0042092	0.00021046	0.00031569	0.000736609	1	0	0.00052615	0.00031569	0.00189414	0.00399874	0.00042092	0.000736609	0.00010523	0.641376	0.00357782	0.00168368
APOA1	6.84018e-05	2.85007e-05	0.000205205	0	0	5.70015e-06	0	2.85007e-05	1.71004e-05	0.0945997	0.000193805	2.28006e-05	0	0.000336309	9.12024e-05	0.00207485	0.000205205	1	2.85007e-05	0.000176705	0.0038419	2.85007e-05	0	8.55022e-05	3.9901e-05	1.14003e-05	0	5.70015e-05	0	5.70015e-06	0.224489	0.000114003	0.000108303	0.000564315	0.0111666	5.13013e-05	0.000102603	1.14003e-05	5.70015e-06	5.70015e-06
APOB	0.00224991	0	0.00017307	0	8.65351e-05	0	0.000605746	0	0	0.152561	0.00017307	0	8.65351e-05	0	0.000432676	0.00242298	0.000259605	1	0	0.00017307	8.65351e-05	0	0	0	0.00017307	0	0	8.65351e-05	0	0	0.256144	0.00017307	8.65351e-05	0.000259605	0.00017307	0	0	8.65351e-05	0	0
APOC3	6.94859e-05	0	5.79049e-05	0	0	0	0	0	1.73715e-05	0.0509389	1.73715e-05	0	0	0	0	0	0.00100755	1	0	4.63239e-05	0	1.1581e-05	0	5.21144e-05	2.89524e-05	0	0	0	0	0	0.0621493	2.89524e-05	5.79049e-06	8.10668e-05	2.3162e-05	2.89524e-05	1.1581e-05	1.1581e-05	0	0
APOE	0.16057	0.425585	0.027095	0.0191923	0.0109348	0.196794	0.0198374	0.0888975	0.0264177	0.010709	0.0131927	0.00435456	0	0.00332237	0.0292562	0.00793497	0.234307	1	0.0399329	0.108864	0.0448681	0.00532224	0.00877363	0.0299013	0.00219341	0.00522547	0.0124508	0.00145152	0.00774144	0.0643184	0.0157732	0.00199987	0.19302	0.024192	0.0191601	0.0161602	0.00138701	0.00129024	0.0125153	0.027095
ARCN1	0.375959	0.264706	0.283887	0	0.352941	0.0895141	0.537084	0.716113	0.381074	0.351662	0.313299	1	0.237852	0.222506	0.253197	0.360614	0.315857	0.694373	0.213555	0.280051	0.282609	0.703325	0.373402	0.287724	0.442455	0.443734	0.604859	0.38491	0.00767263	0.0831202	0.414322	0.488491	0.148338	0.369565	0.177749	0.342711	0.424552	0.290281	0.375959	0.428389
ARF4	0.417396	0.584245	0.359956	0.181072	0.521882	0.100109	0.890044	0.438184	0.62965	0.444748	0.433807	1	0.285011	0.217177	0.607221	0.350109	0.391685	0.704048	0.369803	0.18326	0.48523	0.339716	0.325492	0.75	0.521335	0.833151	0.756018	0.4907	0	0.0640044	0.368709	0.679978	0.095186	0.486324	0.323851	0.187637	0.553063	0.154267	0.306893	0.862144
ATL2	0.14554	0.488263	0.13615	0.5	0.694836	0.0657277	0.199531	0	0.305164	0.518779	0.50939	0.194836	0.701878	0.323944	0.169014	0.0985915	0.384977	0.657277	0.269953	0.187793	0.537559	0.0938967	0.107981	0.129108	0.462441	0.35446	0.929577	0.455399	0.938967	0.830986	0.467136	0.561033	0.192488	0.150235	0.15493	0.387324	1	0.79108	0.549296	0.262911
ATL3	0.727564	0.413462	0.410256	0.272436	0.474359	0.141026	0.560897	0.221154	0.346154	0.160256	0.384615	0.36859	0.612179	0.253205	0.346154	0.102564	0.24359	0.387821	0.435897	0.246795	0.400641	0.326923	0.262821	0.314103	0.36859	0.36859	0.275641	0.483974	0	0.637821	0.185897	0.878205	0.38141	0.253205	1	0.189103	0.5	0.150641	0.330128	0.407051
BCAP29	0.477051	0.189152	0.139082	0.0751043	0.171071	0.314325	0.500695	0.00973574	0.279555	0.0528512	0.426982	0.0890125	0.294854	0.0751043	0.141864	0.653686	0.107093	0.289291	0.179416	0.0611961	0.148818	0.0653686	0.299026	0.196106	0.27121	0.267038	0	0.172462	0.228095	0.164117	0.0876217	0.353268	0.0834492	0.105702	0.783032	0.0111266	1	0.269819	0.0500695	0.251739
BCAP31	0.635871	0.31628	0.0770388	0.231417	0.176949	0.133012	0.175143	1	0.240445	0.171532	0.118868	0.453807	0.30635	0.221186	0.124586	0.124887	0.247668	0.3226	0.20313	0.110141	0.127596	0.558231	0.344869	0.198616	0.231417	0.266927	0.306651	0.298525	0.0156485	0.294011	0.202528	0.231417	0.111646	0.111345	0.08065	0.0737286	0.253085	0	0.175444	0.298224
BET1	0.416393	0.737705	0.360656	0	0.583607	0.140984	0.567213	0.285246	0.344262	0.540984	0.436066	0.940984	0.229508	0.429508	0.265574	0.291803	0.609836	0.855738	0.285246	0.619672	0.721311	0.563934	0.459016	1	0.501639	0.383607	0.67541	0.511475	0.15082	0.281967	0.586885	0.32459	0.37377	0.478689	0.285246	0.468852	0.547541	0.167213	0.511475	0.4
CNIH4	0.455882	0.27451	0.171569	0.897059	0.52451	0.0931373	0.205882	1	0.504902	0.382353	0.259804	0.171569	0.264706	0.156863	0.166667	0.22549	0.504902	0.460784	0.436275	0.0392157	0.455882	0.142157	0.485294	0.470588	0.161765	0.328431	0	0.328431	0.735294	0.186275	0.441176	0.5	0.0490196	0.102941	0.0539216	0.0539216	0.0833333	0.490196	0.132353	0.578431
COG3	0.0607735	0.337017	0.127072	0.265193	0.458564	0	0.392265	0.0773481	0.491713	0.298343	0.320442	0.530387	0.154696	0.237569	0.127072	0.254144	0.281768	1	0.138122	0.20442	0.348066	0.530387	0.281768	0.320442	0.624309	0.635359	0.59116	0.281768	0	0.281768	0.320442	0.270718	0.237569	0.414365	0.143646	0.281768	0.535912	0.143646	0.209945	0.19337
COPA	0.535088	0.400585	0.412281	0	0.429825	0.45614	0.812865	0.748538	0.502924	0.853801	0.444444	0.72807	0.330409	0.444444	0.403509	0.912281	0.730994	0.865497	0.339181	0.336257	0.385965	0.377193	0.789474	0.640351	0.561404	0.614035	0.94152	0.421053	0.27193	0.327485	0.692982	0.695906	0.195906	0.538012	0.0467836	0.418129	1	0.453216	0.429825	0.508772
COPB1	0.399261	0.384473	0.530499	1	0.661738	0.0406654	0.698706	0.487985	0.609982	0.578558	0.484288	0.792976	0.377079	0.421442	0.523105	0.319778	0.7061	0.861368	0.434381	0.608133	0.475046	0.558226	0.752311	0.778189	0.737523	0.743068	0.754159	0.502773	0	0.142329	0.597043	0.630314	0.375231	0.617375	0.380776	0.767098	0.994455	0.218115	0.700555	0.619224
COPB2	0.391015	0.452579	0.459235	0	0.613977	0.063228	0.866889	0.572379	0.645591	0.570715	0.424293	0.655574	0.490849	0.40599	0.422629	0.409318	0.489185	0.788686	0.334443	0.371048	0.36772	1	0.737105	0.750416	0.801997	0.795341	0.788686	0.557404	0.0133111	0.198003	0.509151	0.658902	0.276206	0.625624	0.206323	0.520799	0.68386	0.139767	0.635607	0.544093
COPE	0.146059	0.309892	0.366306	0.941267	0.0363215	0.194745	0.191654	1	0.261206	0.404173	0	0.064915	0.247295	0.13524	0.0540958	0.300618	0.0718702	0.198609	0.0935085	0.416538	0.145286	0.464451	0.327666	0.167697	0.188563	0.00695518	0.806801	0.212519	0.27898	0.161515	0.38949	0.0440495	0.241886	0.31221	0.202473	0.344668	0.214838	0.0958269	0.152241	0.161515
COPG1	0.19127	0.259524	0.169841	0.179365	0.260317	0.115079	0.48254	1	0.539683	0.38254	0.14127	0.934921	0.065873	0.168254	0.128571	0.227778	0.218254	0.492063	0.193651	0.138889	0.172222	0.292063	0.453175	0.342063	0.539683	0.556349	0.602381	0.271429	0.0706349	0.109524	0.305556	0.266667	0.0642857	0.428571	0	0.127778	0.340476	0.0444444	0.23254	0.135714
COPG2	0.156098	0.429268	0.0292683	0.180488	0.546341	0.307317	0.195122	0.146341	0.160976	0.0292683	0.365854	0.395122	0.273171	0.487805	0.185366	0.326829	0.165854	0.0195122	0.0487805	0.0292683	1	0.0292683	0.8	0.331707	0.146341	0.234146	0.0146341	0.258537	0.390244	0.570732	0	0.239024	0.0487805	0.0487805	0.746341	0.326829	0.453659	0.258537	0.307317	0.185366
CREB3L2	0.221843	0.409556	0.230375	0.319113	0.296928	0.0119454	0.424915	0.494881	0.201365	0.290102	0.477816	0.356655	0.170648	0.220137	0.170648	0.175768	0.240614	0.124573	0.192833	0.134812	0.419795	0.421502	0.904437	0.569966	0.278157	0.206485	0.399317	0.305461	0.0170648	0	0.302048	0.401024	0.139932	0.192833	0.0716724	0.0904437	1	0.0784983	0.257679	0.245734
CSNK1D	0.401235	0.425926	0.243827	0.209877	0.0308642	0.617284	0.0493827	0.200617	0.305556	0.567901	0.231481	0.169753	0.274691	0.404321	0.135802	0.25	0.0524691	0	0.305556	0.364198	0.228395	0.648148	0.5	0.182099	0.404321	0	0.540123	0.33642	1	0.345679	0.632716	0.17284	0.472222	0.339506	0.0308642	0.320988	0.308642	0.333333	0.0648148	0.203704
CUL3	0.0131354	0.0137065	0.0513992	0.11936	0.0571102	0.038835	0.0354083	0.0011422	0.0468304	0.0399772	0.0296973	0.011422	0.130211	0.00628212	0.0182753	0.0485437	0.0999429	0.107938	0.0131354	0.140491	0.0188464	0.0325528	0.147344	0.044546	0.0256996	0.0508281	0.0308395	0	0.379212	0.083952	0.0359794	0.0239863	0.0199886	0.0382638	1	0.100514	0.0965163	0.280982	0.235294	0.0548258
ERGIC1	0.518127	0.734139	0.141994	0.0392749	0.0845921	0.107251	0.3429	0.140483	0.598187	0.489426	0.128399	0.143505	0.00906344	0.113293	0.0287009	0.101208	0.305136	1	0.163142	0.0498489	0.244713	0.276435	0.125378	0.113293	0.728097	0.359517	0.425982	0.119335	0.655589	0	0.418429	0.116314	0.351964	0.758308	0	0.287009	0.0891239	0.274924	0.120846	0.128399
ERGIC2	0.586813	0.461538	0.578022	0	0.751648	0.424176	0.496703	0.235165	0.556044	0.496703	0.503297	0.848352	0.749451	0.281319	0.472527	0.881319	0.415385	0.78022	0.32967	0.494505	0.472527	0.624176	0.771429	0.894505	0.608791	0.483516	0.81978	0.501099	0.483516	0.18022	0.516484	0.6	0.340659	0.465934	1	0.518681	0.731868	0.758242	0.701099	0.830769
ERGIC3	0.0637633	0.116899	0.0352157	0.216295	0.230465	0	0.185039	1	0.189206	0.129402	0.135237	0.806626	0.125651	0.533444	0.149615	0.089602	0.139404	0.243176	0.102105	0.0800167	0.348823	0.423213	0.256095	0.18233	0.125651	0.262555	0.27339	0.164201	0.0452178	0.124401	0.101271	0.164201	0.0375078	0.140238	0.196499	0.120859	0.281934	0.0685559	0.19129	0.187122
GBF1	0.177215	0.14557	0.231013	0.522152	0	0.322785	0.199367	0.648734	0.287975	0.370253	0.0759494	0.139241	0.186709	0.132911	0.0379747	0.370253	0.0949367	0.126582	0.139241	0.189873	0.085443	0.202532	0.487342	0.0949367	0.272152	0.161392	0.424051	0.205696	1	0.458861	0.151899	0.240506	0.126582	0.18038	0.303797	0.107595	0.177215	0.658228	0.167722	0.0981013
GOLGA2	0.240964	0.178313	0.0674699	0.190361	0.272289	0.146988	0.510843	0.127711	0.257831	0.13253	0.489157	0.484337	0.638554	0.284337	0.281928	0.515663	0.236145	0.33253	0.219277	0	0.284337	0.754217	1	0.462651	0.383133	0.445783	0.575904	0.359036	0.636145	0.450602	0.161446	0.573494	0.0168675	0.383133	0.060241	0.026506	0.501205	0.378313	0.238554	0.277108
GOPC	0.541436	0.480663	0.563536	0.104972	0.801105	0.701657	0.966851	0	0.718232	0.375691	0.977901	0.690608	0.364641	0.646409	0.585635	0.895028	0.491713	0.596685	0.441989	0.79558	0.917127	0.331492	0.900552	0.779006	0.585635	0.80663	0.486188	0.640884	0.558011	0.723757	0.524862	0.696133	0.629834	0.519337	0.668508	0.845304	1	0.640884	0.640884	0.513812
GOSR1	0.297143	0.131429	0.182857	0	0.52	0.114286	0.337143	0.102857	0.388571	0.177143	0.451429	0.148571	0.285714	0.588571	0.177143	0.28	0.668571	1	0.211429	0.274286	0.348571	0.508571	0.845714	0.365714	0.451429	0.582857	0.32	0.274286	0.211429	0.0514286	0.285714	0.434286	0.102857	0.371429	0.554286	0.634286	0.634286	0.36	0.657143	0.382857
GOSR2	0.157407	0.111111	0.151235	0	0.246914	0.243827	0.246914	0.521605	0.185185	1	0.219136	0.459877	0.141975	0.138889	0.0524691	0.475309	0.753086	0.348765	0.12963	0.302469	0.308642	0.296296	0.561728	0.367284	0.182099	0.320988	0.478395	0.425926	0.462963	0.166667	0.799383	0.395062	0.354938	0.194444	0.558642	0.317901	0.311728	0.521605	0.459877	0.259259
HYOU1	0.131712	0.171226	0.297872	0.16616	0.137791	0.208713	0.250253	0.380952	0.250253	0.167173	0.176292	1	0.0942249	0.193516	0.129686	0.165147	0.165147	0.326241	0.136778	0.194529	0.0932118	0.386018	0.212766	0.213779	0.236069	0.279635	0.317123	0.269504	0	0.0618034	0.165147	0.204661	0.116515	0.231003	0.451874	0.245187	0.890578	0.0557244	0.248227	0.269504
IER3IP1	0.246696	0.400881	0.171806	0.295154	0.268722	0.0132159	0.110132	0.330396	0.264317	0.39207	0.140969	0.132159	0.105727	0.0528634	0.101322	0.38326	1	0.497797	0.189427	0.154185	0.229075	0.246696	0.480176	0.127753	0.259912	0.220264	0.30837	0	0.986784	0.255507	0.339207	0.0704846	0.140969	0.348018	0.061674	0.140969	0.343612	0.585903	0.118943	0.255507
KDELR1	0.286654	0.279421	0.1762	0.0802104	0.289283	0	0.621959	0.717949	0.539119	0.628534	0.353715	0.535832	0.229454	0.457594	0.422748	0.242604	0.367521	0.455621	0.266272	0.12426	0.82906	0.598291	1	0.599606	0.411571	0.600263	0.661407	0.449047	0.107166	0.330703	0.514135	0.420118	0.128205	0.412229	0.122945	0.112426	0.5595	0.152531	0.250493	0.372124
KDELR2	0.28629	0.223286	0.206653	0.00504032	0.290827	0.0146169	0.521673	0.282762	0.525706	0.454133	0.283266	0.464718	0.16381	0.21119	0.292339	0.149698	0.27369	1	0.188004	0.0564516	0.24244	0.208669	0.210685	0.60131	0.399194	0.581653	0.386593	0.287802	0.0599798	0.135081	0.46119	0.393649	0.077621	0.642137	0.191028	0	0.359375	0.093246	0.133065	0.323589
KDELR3	0.357576	0.0848485	0.190909	0.0272727	0.324242	0	0.875758	0.630303	0.49697	0.421212	0.184848	0.839394	0.106061	0.184848	0.542424	0.424242	0.163636	0.336364	0.209091	0.0636364	0.29697	0.427273	0.321212	0.436364	0.542424	0.627273	0.981818	0.284848	0.0272727	0.0636364	0.512121	0.418182	0.0242424	1	0.0818182	0.0151515	0.133333	0.0727273	0.178788	0.333333
KLHL12	0.0341615	0.127329	0.0931677	0.229814	0.170807	0.232919	0.0559006	0.068323	0.236025	0.0900621	0.0993789	0.338509	0.0931677	0.204969	0.0186335	0.263975	0.304348	0.136646	0.102484	0.226708	0.173913	0.0714286	0.28882	0.121118	0.232919	0.354037	0.0652174	0.0590062	0.0496894	0.0621118	0.0993789	0.167702	0.149068	0.136646	1	0.267081	0.248447	0.198758	0.329193	0
LMAN1	0.120474	0.165418	0.142322	0.0374532	0.168539	0.00249688	0.30025	0	0.109238	0.1804	0.182272	0.225343	0.0911361	0.197878	0.0955056	0.1598	0.292135	1	0.106742	0.0761548	0.177903	0.202247	0.35206	0.234082	0.25593	0.141074	0.322097	0.167291	0.10362	0.0268414	0.200999	0.129838	0.0699126	0.264045	0.031211	0.0980025	0.427591	0.149813	0.114856	0.144819
LMAN1L	0	0.0288625	0.00339559	0	0	0.00339559	0.00169779	0	0	0.00169779	0	0.00509338	0.0101868	0	0	0.337861	0	0	0	0.00509338	0	0	0	0	1	0.00169779	0.341256	0	0.00169779	0.00169779	0.00509338	0	0.424448	0	0.0203735	0.00169779	0	0	0.00169779	0.00169779
LMAN2	0.211504	0.20885	0.336283	0.431858	0.118584	0	0.290265	0.850442	0.348673	0.570796	0.136283	0.916814	0.468142	0.30354	0.268142	0.213274	0.167257	0.757522	0.230088	0.343363	0.348673	1	0.217699	0.40885	0.230973	0.123009	0.784071	0.195575	0.0699115	0.185841	0.480531	0.0911504	0.313274	0.419469	0.315929	0.266372	0.613274	0.039823	0.151327	0.293805
LMAN2L	0.378641	0.271845	0.169903	0	0.514563	0.247573	0.543689	0.398058	0.354369	0.203883	0.587379	0.752427	0.300971	0.737864	0.247573	0.538835	0.771845	0.708738	0.38835	0.218447	1	0.354369	0.582524	0.480583	0.61165	0.432039	0.451456	0.57767	0.592233	0.34466	0.213592	0.669903	0.26699	0.252427	0.305825	0.368932	0.669903	0.830097	0.276699	0.286408
MIA2	0.0221311	0.136066	0.0598361	0.116393	0.101639	0.000819672	0.159836	0.614754	0.168852	0.555738	0.05	0.240984	0.111475	0.10082	0.162295	0.0565574	0.531148	1	0.047541	0.0557377	0.00819672	0.268033	0.230328	0.0147541	0.092623	0.2	0.344262	0.0762295	0.357377	0	0.538525	0.0237705	0.0418033	0.283607	0.092623	0.0401639	0.296721	0.0893443	0.0836066	0.0540984
MIA3	0.194585	0.138748	0.162437	0.331641	0.126904	0.113367	0.167513	0.0287648	0.174281	0.170897	0.165821	0.258883	0	0.0287648	0.113367	0.113367	0.121827	1	0.128596	0.221658	0.137056	0.411168	0.269036	0.155668	0.419628	0.258883	0.263959	0.138748	0.0947547	0.0642978	0.203046	0.165821	0.226734	0.519459	0.377327	0.199662	0.2978	0.109983	0.20643	0.118443
MPPE1	0.157333	0.12	0.296	0.525333	0.178667	0.133333	0.197333	0.117333	0.336	0.242667	0.178667	0.317333	0.226667	0.202667	0.338667	0.258667	0.522667	0.394667	0.442667	0.197333	0.088	0.605333	0.301333	0.146667	0.202667	0.333333	0.170667	0.272	0.333333	0.533333	0.306667	0.189333	0.181333	0.373333	0	0.202667	1	0.088	0.162667	0.165333
MTTP	0.0011215	0.000373832	0.000747664	0	0.000747664	0.00448598	0.000373832	0.000373832	0.000373832	0.883738	0.000373832	0.00373832	0.000373832	0.00224299	0.00448598	0.00224299	0.046729	0.966355	0.0011215	0.0011215	0.0119626	0	0	0	0.00149533	0.0011215	0.000373832	0.000747664	0.0011215	0.000373832	1	0.00186916	0	0.00299065	0.0347664	0.000747664	0.000373832	0.0011215	0.000373832	0.00299065
NRBP1	0.128342	0.0895722	0.200535	1	0.117647	0	0.31016	0.495989	0.156417	0.236631	0.358289	0.121658	0.790107	0.161765	0.25	0.212567	0.0467914	0.274064	0.145722	0.263369	0.509358	0.188503	0.13369	0.631016	0.195187	0.160428	0.135027	0.342246	0.770053	0.320856	0.157754	0.533422	0.128342	0.0280749	0.434492	0.235294	0.0441176	0.717914	0.433155	0.389037
NRBP2	0.580986	0.271127	0.165493	0	0.151408	1	0.158451	0.288732	0.190141	0.204225	0.267606	0.197183	0.246479	0.366197	0.295775	0.457746	0.151408	0.552817	0.415493	0.0985915	0.316901	0.306338	0.246479	0.137324	0.475352	0.137324	0.616197	0.369718	0.169014	0.549296	0.25	0.341549	0.176056	0.228873	0.137324	0.0774648	0.151408	0.18662	0.0598592	0.193662
P4HB	0.0690614	0.065573	0.0754726	0.220054	0.0488851	0.0051855	0.0891906	0.0124452	0.0854665	0.272616	0.0257861	0.040494	0.123321	0.0350728	0.0713242	0.0677415	0.0266346	0.3009	0.0533164	0.0272003	0.0370999	1	0.0450667	0.131665	0.0967803	0.0585961	0.413803	0.063216	0.0869278	0.0663273	0.233489	0.060906	0.0797153	0.141093	0	0.0202706	0.082308	0.0473295	0.0425682	0.0605761
PDCD6	0.324873	0.691624	0.318528	0.244924	0.675127	0.474619	0.420051	0.926396	0.724619	0.68401	0.324873	1	0.765228	0.560914	0.326142	0.203046	0.455584	0.511421	0.305838	0.496193	0.687817	0.314721	0.675127	0.441624	0.412437	0.790609	0.455584	0.362944	0	0.411168	0.621827	0.359137	0.351523	0.437817	0.238579	0.727157	0.573604	0.0672589	0.666244	0.579949
PEF1	0.227171	0.260579	0.110245	0.218263	0.345212	0.179287	0.31069	0.809577	0.250557	0.141425	0.25167	0.719376	0.336303	0.375278	0.217149	0.364143	0.253898	0.380846	0.32294	0.22049	0.302895	0.207127	0.545657	0.463252	0.260579	0.288419	0.2049	0.437639	0	0.477728	0.10245	0.446548	0.211581	0.114699	0.0746102	0.415367	1	0.222717	0.46882	0.365256
PGAP1	0.236364	0.654545	0.00909091	0.0818182	0.245455	0.581818	0.0727273	0.0454545	0.172727	0.236364	0.172727	0.181818	0.0636364	0.0545455	0.0363636	0.0454545	0.0545455	0.0181818	0.163636	0.00909091	0.190909	0.0545455	0.154545	0.2	0.190909	0.154545	0.0363636	0.1	0.0363636	1	0.290909	0.1	0.0363636	0.0818182	0.0272727	0.0545455	0.1	0.0363636	0	0.118182
PPP6C	0.284569	0.140281	0.124248	0.482966	0.230461	0.152305	0.0901804	0	0.200401	0.0460922	0.0320641	0.112224	0.134269	0.00801603	0.00801603	0.0681363	0.278557	0.136273	0.114228	0.252505	0.0160321	0.186373	0.280561	0.0280561	0.0420842	0.248497	0.158317	0.0300601	1	0.0821643	0.0881764	0.0701403	0.188377	0.0581162	0.194389	0.408818	0.262525	0.681363	0.354709	0.0921844
PREB	0.198031	0.0722101	0.125821	0	0.0864333	0.0306346	0.111597	0.128009	0.106127	0.115974	0.0875274	0.950766	0.071116	0.0700219	0.095186	0.207877	0.108315	0.28884	0.0371991	0.177243	0.253829	0.202407	0.146608	0.0612691	0.103939	0.11488	0.459519	0.188184	0.47046	0.0284464	0.083151	0.250547	0.0820569	0.0995624	0.0568928	0.152079	0.0623632	1	0.228665	0.135667
RAB1A	0.430814	0.341279	0.178488	1	0.262209	0.254651	0.297093	0.251744	0.386628	0.420349	0.206977	0.687209	0.19186	0.094186	0.228488	0.304651	0.75407	0.623837	0.193023	0.0656977	0.176163	0.253488	0.301163	0.499419	0.209302	0.379651	0.410465	0.193023	0.0389535	0.111047	0.387209	0.324419	0.0726744	0.434884	0.0953488	0	0.397674	0.115116	0.181977	0.334302
RAB1B	0.386065	0.249001	0.181611	0.229012	0.141633	0.134209	0.222159	0.317533	0.327242	0.339235	0.114792	0.173615	0.499143	0.298686	0.173044	0.389492	0.154198	0.176471	0.287264	0.218161	0.27984	0.246716	0.449457	0.202741	0.342661	0.214163	0.374643	0.294689	1	0.35751	0.341519	0.193033	0.209595	0.338093	0	0.302113	0.224443	0.553969	0.193033	0.247287
RAB29	0.130106	0.130106	0.23298	0.0393343	0.140696	0.160363	0.0605144	0.086233	0.0453858	0.0892587	0.0544629	0.284418	0.0468986	0.0242057	0.18003	0.125567	1	0.217852	0.131619	0.450832	0.0847201	0.0680787	0.305598	0.0378215	0.136157	0.0816944	0.223903	0.136157	0.0272315	0.0136157	0.111952	0.149773	0.291982	0.086233	0	0.111952	0.423601	0.02118	0.344932	0.161876
RAB2A	0.453488	0.287209	0.112791	0.260465	0.20814	0.530233	0.224419	0.118605	0.312791	0.255814	0.193023	0.256977	0.363953	0.0174419	0.124419	0.487209	0.411628	0.494186	0.15814	0	0.203488	0.188372	0.47093	0.276744	0.319767	0.245349	0.282558	0.124419	1	0.131395	0.3	0.15	0.0802326	0.387209	0.0104651	0.0534884	0.404651	0.474419	0.0162791	0.243023
RANGRF	0.397906	0.340314	0.282723	0.332461	0.280105	0.141361	1	0.806283	0.272251	0.204188	0.544503	0.617801	0.0994764	0.628272	0.230366	0.829843	0.387435	0.115183	0.274869	0.646597	0.701571	0.0287958	0.910995	0.376963	0.390052	0.206806	0	0.502618	0.306283	0.191099	0.201571	0.486911	0.361257	0.185864	0.97644	0.670157	0.185864	0.455497	0.625654	0.306283
RINT1	0.196429	0.0892857	0.348214	0.901786	0.428571	0.223214	0.267857	0	0.267857	0.375	0.3125	0.196429	0.544643	0.25	0.133929	0.267857	0.357143	0.473214	0.142857	0.732143	0.241071	0.5625	0.392857	0.321429	0.241071	0.366071	0.544643	0.0892857	1	0.3125	0.178571	0.116071	0.330357	0.410714	0.526786	0.428571	0.321429	0.705357	0.75	0.285714
SAR1A	0.373285	0.163899	0.105415	1	0.124188	0.0960289	0.13574	0.221661	0.0953069	0.0223827	0.110469	0.167509	0.0931408	0.0490975	0.0801444	0.12852	0.137906	0.327076	0.162455	0.0945848	0.138628	0.0563177	0.143682	0.366065	0.107581	0.0837545	0.115523	0.107581	0.172563	0.0758123	0.032491	0.181949	0.104693	0.101805	0	0.0693141	0.114801	0.225993	0.105415	0.155235
SAR1B	0.108333	0.211806	0.0638889	0.08125	0.140972	0.0798611	0.0833333	0.264583	0.175	0.3625	0.000694444	0.136806	0.11875	0.0201389	0.0902778	0.215278	0.28125	1	0.0333333	0.0666667	0	0.120833	0.336111	0.0402778	0.159028	0.145139	0.145139	0.1	0.7	0.0152778	0.370139	0.0791667	0.0368056	0.193056	0.341667	0.0534722	0.101389	0.838194	0.127083	0.143056
SCAP	0.0935673	1	0.114035	0.108187	0.163743	0.25731	0.111111	0.0760234	0.347953	0.333333	0.175439	0.128655	0.201754	0.274854	0.0701754	0.0643275	0.149123	0.482456	0.102339	0.0964912	0.324561	0.421053	0.47076	0.181287	0.116959	0.28655	0.222222	0.195906	0	0.467836	0.195906	0.24269	0.21345	0.22807	0.406433	0.195906	0.21345	0.210526	0.108187	0.169591
SCFD1	0.304878	0.453659	0.290244	0	0.44878	0.285366	0.560976	0.202439	0.409756	0.287805	0.278049	0.731707	0.463415	0.270732	0.221951	0.458537	0.52439	0.590244	0.290244	0.385366	0.382927	0.856098	0.746341	0.414634	0.414634	0.465854	1	0.326829	0.334146	0.229268	0.326829	0.297561	0.212195	0.426829	0.390244	0.368293	0.809756	0.443902	0.44878	0.463415
SEC13	0.239596	0.235813	0.35309	0.322825	0.209332	0.0176545	0.612863	0.863808	0.433796	1	0.174023	0.325347	0.348045	0.295082	0.174023	0.412358	0.272383	0.501892	0.168979	0.267339	0.466583	0.611602	0.382093	0.428752	0.245902	0.397226	0.773014	0.385876	0.89029	0.117276	0.779319	0.52459	0.0617907	0.406053	0	0.457755	0.2686	0.653216	0.397226	0.445145
SEC16A	0.203252	0.109756	0.268293	1	0.0934959	0.0853659	0.231707	0.0528455	0.182927	0.195122	0.101626	0.0121951	0.0772358	0.109756	0.113821	0.0203252	0	0.256098	0.182927	0.284553	0.0650407	0.695122	0.199187	0.0731707	0.337398	0.0731707	0.634146	0.146341	0.239837	0.422764	0.191057	0.0691057	0.308943	0.695122	0.174797	0.313008	0.146341	0.0934959	0.138211	0.174797
SEC16B	0.100756	0.0579345	0.0201511	0	0.0906801	0.0403023	0.0780856	0.02267	0.093199	0.712846	0.0881612	0.0528967	0.0453401	0.0906801	0.11335	0.0629723	0.0881612	1	0.0579345	0.02267	0.0982368	0.244332	0.00755668	0.0151134	0.0377834	0.100756	0.0806045	0.0528967	0.221662	0.0654912	0.707809	0.0680101	0.146096	0.219144	0.0302267	0.00251889	0.0453401	0.0730479	0.0176322	0.0327456
SEC22A	0.302469	0.388889	0.203704	0	0.364198	0.141975	0.209877	0.0864198	0.246914	0.123457	0.290123	0.240741	0.296296	0.222222	0.246914	0.160494	0.320988	0.487654	0.203704	0.339506	0.432099	0.259259	0.283951	0.314815	0.203704	0.283951	0.0987654	0.148148	0.0740741	0.388889	0.0864198	0.407407	0.148148	0.197531	1	0.32716	0.253086	0.0432099	0.5	0.246914
SEC22B	0.567227	0.542017	0.390756	0.239496	0.420168	0.134454	0.504202	0.243697	0.310924	0.432773	0.407563	1	0.130252	0.159664	0.315126	0.256303	0.386555	0.953782	0.260504	0.453782	0.306723	0.546218	0.554622	0.592437	0.512605	0.487395	0.756303	0.310924	0	0.168067	0.47479	0.340336	0.294118	0.457983	0.00840336	0.323529	0.462185	0.105042	0.403361	0.348739
SEC22C	0.446352	0.343348	0.0386266	0.991416	0.751073	0.523605	0.48927	0.32618	0	0.781116	0.412017	0.596567	0.16309	0.377682	0.236052	0.446352	0.446352	0.0987124	0.575107	0.244635	0.716738	0.587983	0.545064	0.248927	1	0.0987124	0.420601	0.523605	0.133047	0.137339	0.811159	0.536481	0.11588	0.364807	0.317597	0.2103	0.459227	0.527897	0.133047	0.214592
SEC23A	0.460277	0.29256	0.290038	0.0655738	0.145019	0.190416	0.34174	0.17024	0.388398	0.607818	0.422446	0.14628	0.317781	0.153846	0.29256	0.472888	0.18285	0.889029	0.148802	0.160151	0.35309	0.0491803	0	0.23203	0.31652	0.319042	0.0113493	0.542245	0.56116	0.0580076	0.547289	1	0.152585	0.0970996	0.189155	0.13367	0.121059	0.61034	0.171501	0.395965
SEC23B	0.229584	0.510015	0.417565	0.483821	0.502311	0.357473	0.476117	0.793529	0.40832	0.294299	0.195686	0.748844	0.362096	0.379045	0.281972	0.0647149	0.494607	0.394453	0.380586	0.397535	0.163328	0.790447	0.691834	0.298921	0.456086	0.42527	1	0.471495	0	0.209553	0.288136	0.212635	0.320493	0.511556	0.459168	0.352851	0.827427	0.0292758	0.508475	0.391371
SEC23IP	0.355705	0.234899	0.536913	0.456376	0.463087	0	0.442953	0.120805	0.47651	0.33557	0.442953	0.510067	0.255034	0.194631	0.322148	0.0872483	0.348993	0.577181	0.342282	0.691275	0.241611	0.402685	0.328859	0.47651	0.610738	0.577181	0.281879	0.33557	0.241611	0.221477	0.248322	0.939597	0.463087	1	0.42953	0.42953	0.577181	0.214765	0.677852	0.536913
SEC24A	0.190635	0.311037	0.314381	0.461538	0.200669	0.0635452	0.257525	0.133779	0.257525	0.571906	0.160535	0.143813	0.207358	0.0535117	0.220736	0.0367893	0.170569	1	0.12709	0.227425	0.0802676	0.384615	0.264214	0.377926	0.204013	0.301003	0.431438	0.140468	0	0.0434783	0.595318	0.22408	0.19398	0.354515	0.0735786	0.173913	0.250836	0.113712	0.341137	0.311037
SEC24B	0.125731	0.0789474	0.0643275	0.5	0.184211	0	0.149123	0.0994152	0.0877193	0.0906433	0.169591	0.0584795	0.178363	0.114035	0.0789474	0.131579	0.160819	1	0.0847953	0.0847953	0.207602	0.216374	0.309942	0.27193	0.131579	0.146199	0.0614035	0.143275	0.251462	0.125731	0.0497076	0.195906	0.108187	0.0672515	0.0116959	0.464912	0.216374	0.333333	0.166667	0.184211
SEC24C	0.200608	0.455927	0.446809	0	0.243161	0.118541	0.43769	0.443769	0.282675	0.322188	0.306991	0.49848	0.890578	0.3769	0.215805	0.267477	0.264438	0.455927	0.328267	0.446809	0.288754	0.343465	1	0.583587	0.471125	0.325228	0.425532	0.428571	0.355623	0.367781	0.255319	0.452888	0.31003	0.276596	0.285714	0.556231	0.516717	0.50152	0.793313	0.462006
SEC24D	0.309771	0.218295	0.50104	0.31185	0.338877	0.0914761	0.933472	0.035343	0.440748	0.706861	0.482328	0.694387	0.199584	0.255717	0.590437	0.191268	0.10395	1	0.340956	0.324324	0.33264	0.326403	0.155925	0.68815	0.390852	0.600832	0.297297	0.480249	0	0.101871	0.775468	0.777547	0.313929	0.550936	0.322245	0.245322	0.66736	0.0727651	0.392931	0.528067
SEC31A	0.337531	0.256927	0.177162	0.528128	0.443325	0	0.715365	0.65827	0.407221	0.550798	0.512175	0.867338	0.290512	0.275399	0.528967	0.434929	0.618808	0.959698	0.319899	0.260285	0.858102	1	0.482788	0.699412	0.457599	0.571788	0.630563	0.440806	0.0780856	0.418976	0.444165	0.602015	0.163728	0.437448	0.171285	0.303946	0.906801	0.22838	0.371117	0.453401
SEC31B	0.0779221	0.0649351	0.116883	0.298701	0.0649351	0.142857	0.0519481	0.168831	0.0649351	0.012987	0.103896	0.103896	0.025974	0.0909091	0.0779221	0.220779	0.038961	0.116883	0.0779221	0.181818	0.12987	0	0.181818	0.0649351	0.0909091	0.0779221	0.012987	0.0649351	0.714286	0.0649351	0.103896	0.0779221	0.194805	0.025974	0.155844	0.350649	0.0519481	1	0.12987	0.012987
SPAST	0.333333	0.341667	0.458333	0.7	0.366667	0.941667	0.55	0	0.433333	0.466667	0.491667	0.266667	0.433333	0.383333	0.391667	0.183333	0.333333	0.633333	0.366667	0.666667	0.616667	0.3	0.358333	0.408333	0.375	0.466667	0.208333	0.291667	0.491667	0.458333	0.516667	0.45	0.433333	0.383333	0.675	1	0.566667	0.658333	0.6	0.458333
STEEP1	0.42	0.36	0.15	1	0.62	0.3	0.2	0.18	0.34	0.16	0.36	0.29	0.16	0.35	0	0.42	0.44	0.26	0.27	0.46	0.69	0.1	0.54	0.39	0.26	0.25	0.37	0.26	0.64	0.36	0.16	0.25	0.36	0.19	0.06	0.53	0.56	0.68	0.54	0.25
STX17	0.2	0.252174	0.217391	0.321739	0.495652	0.113043	0.226087	0	0.252174	0.217391	0.373913	0.382609	0.469565	0.130435	0.173913	0.121739	0.269565	1	0.226087	0.217391	0.269565	0.478261	0.391304	0.356522	0.495652	0.278261	0.53913	0.4	0.582609	0.904348	0.26087	0.356522	0.33913	0.347826	0.121739	0.391304	0.556522	0.547826	0.321739	0.104348
STX5	0.212366	0.252688	0.225806	0.760753	0.357527	0.107527	0.467742	0.930108	0.209677	0.239247	0.274194	0.763441	0.255376	0.389785	0.295699	0.139785	0.166667	0.556452	0.276882	0.306452	0.575269	0.508065	0.346774	0.357527	0.322581	0.228495	1	0.344086	0	0.344086	0.284946	0.266129	0.274194	0.319892	0.129032	0.443548	0.58871	0.172043	0.473118	0.327957
TBC1D20	0.588608	0.518987	0.0253165	0	0.436709	0.234177	0.607595	0.417722	0.28481	0.0949367	0.449367	0.575949	0.443038	0.5	0.28481	0.474684	0.272152	0.0316456	0.670886	0.221519	0.537975	0.0759494	0.860759	0.632911	0.462025	0.28481	0.588608	0.721519	0.303797	0.594937	0.151899	0.803797	0.310127	0.158228	0.132911	0.462025	0.468354	1	0.360759	0.626582
TEX261	0.429204	0.318584	0.0486726	0.0221239	0.223451	0	0.274336	0.504425	0.192478	0.123894	0.130531	0.566372	0.0663717	0.34292	0.0707965	0.294248	0.464602	0.393805	0.236726	0.0619469	0.34292	0.457965	1	0.119469	0.263274	0.287611	0.360619	0.320796	0.639381	0.0376106	0.137168	0.311947	0.0309735	0.0641593	0.15708	0.139381	0.577434	0.738938	0.168142	0.146018
TFG	0.156168	0.245407	0.0971129	0.107612	0.188976	0.107612	0.291339	0.461942	0.433071	0.769029	0.194226	0.629921	0.406824	0.274278	0.338583	0.636483	0.274278	1	0.129921	0	0.228346	0.368766	0.751969	0.627297	0.203412	0.507874	0.372703	0.39895	0.267717	0.221785	0.60105	0.463255	0.00393701	0.190289	0.153543	0.141732	0.439633	0.356955	0.324147	0.402887
TICAM2	0.323077	0.169231	0.476923	0.0923077	0.138462	0.107692	0.446154	0	0.0923077	0.0769231	0.230769	0.446154	0.0615385	0.123077	0.215385	0.123077	0.0923077	0.138462	0.338462	0.523077	0.184615	0.0923077	0.0615385	0.169231	0.169231	0.153846	0.4	0.246154	1	0.153846	0.0923077	0.276923	0.461538	0.230769	0.0307692	0.0769231	0.0923077	0.261538	0.261538	0.153846
TMED1	0.207581	0.296029	0.148014	0.261733	0.122744	0.117329	0.202166	0.758123	0.124549	0.209386	0.162455	0.16426	0.198556	0.287004	0.203971	0.389892	0.341155	0.34296	0.133574	0.128159	0.50722	0.386282	0.301444	0.250903	0.211191	0.0180505	0.238267	0.135379	1	0.0758123	0.137184	0.0631769	0.124549	0.196751	0.111913	0.0559567	0.379061	0.480144	0	0.17148
TMED10	0.38746	0.407556	0.290193	0	0.584405	0.287781	0.92926	0.332797	0.458199	0.344051	0.58119	0.904341	0.307074	0.641479	0.396302	0.496785	0.345659	0.850482	0.389068	0.337621	0.686495	0.759646	0.569936	0.451768	0.567524	0.499196	0.885048	0.525723	0.385852	0.297428	0.318328	0.470257	0.286174	0.473473	0.170418	0.434887	1	0.329582	0.373794	0.37701
TMED2	0.227994	0.188552	0.168831	0.316017	0.369889	0	0.457431	0.036556	0.352573	0.314093	0.214045	0.690717	0.256373	0.212121	0.18278	0.276575	0.212602	1	0.133718	0.0774411	0.237133	0.803752	0.19721	0.318903	0.389129	0.391534	0.799904	0.210678	0.343915	0.0865801	0.252525	0.208754	0.031746	0.362674	0.00913901	0.0591631	0.65849	0.253968	0.180856	0.286195
TMED3	0.0343695	0.0366439	0.0520596	0.08744	0.157948	0.0411928	0.133182	0.160728	0.117008	0.0576194	0.0621683	0.337377	0.19257	0.0897144	0.08744	0.0593884	0.047258	0.0209755	0.0603993	0.0593884	0.0975486	0.599191	0.128886	0.0988122	0.141774	0.130907	1	0.12838	0	0.128633	0.0470053	0.0859237	0.0386657	0.157948	0.0566085	0.0520596	0.182209	0.0126358	0.0881981	0.113723
TMED4	0.0366197	0.18216	0.0300469	0.196244	0.126761	0.0488263	0.105164	0.361502	0.119249	0.537089	0.202817	0.456338	0.0178404	0.225352	0.0732394	0.324883	0.53615	0.183099	0.0976526	0.0760563	0.383099	0.396244	1	0.298592	0.258216	0.173709	0.350235	0.326761	0.293897	0.0187793	0.58216	0.137089	0.0798122	0.199061	0	0.0873239	0.774648	0.110798	0.085446	0.0798122
TMED5	0.321962	0.309168	0.315565	0.584222	0.117271	0.0831557	0.123667	0.19403	0.240938	0.272921	0.0639659	0.196162	0.117271	0.0490405	0.240938	0.138593	0.496802	1	0.309168	0.260128	0.0597015	0.219616	0.166311	0.268657	0.15565	0.211087	0.206823	0.0916844	0.191898	0	0.249467	0.102345	0.211087	0.232409	0.0959488	0.138593	0.26226	0.311301	0.208955	0.302772
TMED6	0.00172831	0.00207397	0.00241963	0.00345662	0.00207397	0.00172831	0.00829589	0.000691324	0.0141721	0.0418251	0.00311096	0.0611822	0.00138265	0.0753543	0.00241963	0.00138265	0.0535776	0.0183201	0.00622191	0.00449361	0.00103699	1	0.000345662	0.00138265	0.00207397	0.0262703	0.00138265	0.00795022	0.00103699	0.00311096	0.0259246	0.00172831	0.00241963	0.147252	0.00138265	0.000345662	0.00172831	0	0.00207397	0.00103699
TMED7	0.333837	0.425982	0.256798	0.297583	0.376133	0.300604	0.558912	0	0.438066	0.365559	0.427492	0.858006	0.297583	0.388218	0.312689	0.457704	0.613293	1	0.270393	0.169184	0.274924	0.280967	0.60574	0.463746	0.534743	0.441088	0.460725	0.469789	0.125378	0.101208	0.386707	0.478852	0.205438	0.433535	0.101208	0.110272	0.992447	0.182779	0.178248	0.371601
TMED9	0.233596	0.152231	0.275591	0.275591	0.230971	0.0131234	0.253281	1	0.358268	0.194226	0.116798	0.627297	0.141732	0.187664	0.114173	0.170604	0.164042	0.527559	0.186352	0.167979	0.220472	0.510499	0.304462	0.536745	0.288714	0.366142	0.772966	0.224409	0.0354331	0.131234	0.165354	0.286089	0.17979	0.405512	0.0183727	0.0997375	0.227034	0	0.253281	0.33727
TRAPPC1	0.248583	0.25749	0.413765	0.496356	0.220243	0.210526	0.263968	0.926316	0.449393	0.34332	0.128745	0.677733	0.404858	0.324696	0.272874	0.587854	0.340081	0.324696	0.417004	0.80081	0.362753	0.188664	0.546559	0.587854	0.192713	0.379757	0.325506	0.204858	0.438866	0.412955	0.274494	0.489879	0.408907	0.319028	0	1	0.262348	0.424291	0.893927	0.539271
TRAPPC10	0.276836	0.135593	0.389831	1	0.152542	0.412429	0.169492	0.169492	0.480226	0.350282	0.141243	0.367232	0.129944	0.152542	0.220339	0.0734463	0.423729	0.242938	0.265537	0.858757	0	0.124294	0.457627	0.19774	0.039548	0.502825	0.186441	0.0847458	0.0621469	0.282486	0.40113	0.158192	0.59887	0.305085	0.316384	0.830508	0.361582	0.237288	0.649718	0.242938
TRAPPC11	0.139241	0.607595	0.303797	0.0886076	0.56962	0.303797	0.164557	0.949367	0.265823	0.0126582	0.392405	0.113924	0.35443	0.177215	0	0.177215	0.468354	0.734177	0.329114	0.493671	0.860759	0.392405	1	0.35443	0.392405	0.493671	0.481013	0.151899	0.506329	0.151899	0.101266	0.56962	0.417722	0.329114	0.620253	0.860759	0.481013	0.924051	0.835443	0.316456
TRAPPC12	0.299213	0.228346	0.23622	0.212598	0.0354331	0.283465	0.0551181	0.818898	0.204724	0.204724	0.220472	0.0629921	0.0708661	0.0787402	0.212598	0.515748	0.188976	0.271654	0.228346	0.433071	0.192913	0.0708661	0.519685	0.0669291	0.26378	0	0.440945	0.200787	1	0.893701	0.267717	0.015748	0.354331	0.228346	0.80315	0.417323	0.216535	0.0590551	0.00787402	0.019685
TRAPPC13	0.245399	0.343558	0.190184	0.141104	0.417178	0.509202	0.282209	0.0981595	0.294479	0.208589	0.300613	0.202454	0.392638	0.184049	0.208589	0.650307	0.840491	0.533742	0.282209	0.300613	0.177914	0.0920245	1	0.276074	0.766871	0.441718	0.196319	0.300613	0.447853	0	0.196319	0.417178	0.251534	0.251534	0.288344	0.650307	0.687117	0.650307	0.300613	0.374233
TRAPPC2	0.172043	0.247312	0.451613	0.526882	0.483871	0.72043	0.344086	0.290323	0.430108	0.419355	0.634409	0.494624	0.311828	0.376344	0.27957	0.236559	0.516129	0.55914	0.344086	1	0.602151	0.494624	0.333333	0.344086	0.387097	0.44086	0.397849	0.322581	0.193548	0.516129	0.27957	0.698925	0.655914	0.537634	0	0.698925	0.387097	0.0645161	0.946237	0.236559
TRAPPC2B	0.25	0.73125	0.10625	0.35	0.45625	0.0625	0.175	1	0.075	0	0.20625	0.3625	0.3875	0.175	0.2875	0.45625	0.26875	0.35625	0.1875	0.44375	0.55625	0.13125	0.34375	0.35	0.30625	0.0375	0.1625	0.1	0.81875	0.15625	0.0875	0.25	0.3625	0.1125	0.55	0.61875	0.4375	0.725	0.34375	0.4375
TRAPPC2L	0.192192	0.501502	0.129129	0.194194	0.158158	0.193193	0.0890891	1	0.17017	0.0740741	0.022022	0.417417	0.0890891	0.104104	0.023023	0.238238	0.125125	0.157157	0.039039	0.131131	0.403403	0.116116	0.387387	0.022022	0.019019	0.0600601	0.0700701	0.024024	0.765766	0.0520521	0.0590591	0.004004	0.115115	0.163163	0.301301	0.316316	0	0.50951	0.0930931	0.232232
TRAPPC3	0.227197	0.369818	0.0729685	0.0364842	0.313433	0	0.149254	1	0.19403	0.106136	0.106136	0.548922	0.276949	0.159204	0.0878939	0.208955	0.44942	0.38806	0.150912	0.187396	0.127695	0.303483	0.436153	0.172471	0.19403	0.247098	0.232172	0.293532	0.092869	0.187396	0.134328	0.363184	0.144279	0.119403	0.227197	0.394693	0.53068	0.27529	0.442786	0.278607
TRAPPC3L	0.116279	0.139535	0.162791	0.697674	0.186047	0.186047	0.0465116	0.186047	0.116279	0.186047	0.232558	0.372093	0.116279	0.0930233	0.209302	0.162791	0.139535	0.232558	0.232558	0.302326	0.116279	0.116279	0.651163	0.837209	0.116279	0.0930233	0.232558	0.116279	0.255814	0.44186	0.209302	0.0697674	1	0.209302	0.27907	0.0697674	0.348837	0	0.0930233	0.0697674
TRAPPC4	0.268156	0.335196	0.0782123	0.296089	0.217877	0.201117	0.296089	1	0.335196	0.301676	0	0.49162	0.117318	0.150838	0.122905	0.27933	0.418994	0.162011	0.26257	0.284916	0.351955	0.312849	0.569832	0.145251	0.379888	0.173184	0.156425	0.50838	0.435754	0.189944	0.324022	0.0614525	0.162011	0.22905	0.206704	0.759777	0.251397	0.821229	0.173184	0.73743
TRAPPC5	0.177602	0.289593	0.192308	0.615385	0.164027	0.200226	0.0972851	0.906109	0.183258	0.21267	0.0463801	0	0.0791855	0.0746606	0.061086	0.227376	0.11086	0.21267	0.0158371	0.168552	0.245475	0.350679	0.126697	0.118778	0.141403	0.00226244	0.377828	0.0972851	1	0.151584	0.236425	0.0373303	0.289593	0.235294	0.311086	0.0950226	0.0622172	0.205882	0.0441176	0.0542986
TRAPPC6A	0.208232	0.179177	0.16707	1	0.377724	0.106538	0.31477	0.46247	0.418886	0.266344	0.0992736	0.2954	0.200969	0.515738	0.208232	0.200969	0.455206	0.530266	0.171913	0.644068	0.307506	0.501211	0.234867	0.133172	0.409201	0.104116	0.554479	0.227603	0.460048	0.62954	0.297821	0	0.513317	0.428571	0.104116	0.322034	0.501211	0.20339	0.244552	0.184019
TRAPPC6B	0.333333	0.471111	0.275556	0	0.422222	1	0.284444	0.306667	0.217778	0.262222	0.311111	0.32	0.342222	0.0577778	0.2	0.382222	0.386667	0.844444	0.24	0.324444	0.293333	0.151111	0.386667	0.342222	0.346667	0.24	0.146667	0.355556	0.453333	0.284444	0.168889	0.297778	0.351111	0.2	0.346667	0.377778	0.475556	0.586667	0.32	0.337778
TRAPPC8	0.114894	0.0638298	0.174468	0.182979	0.102128	0.119149	0.119149	0.0212766	0.157447	0.174468	0.0978723	0	0.208511	0.148936	0.0680851	0.182979	0.27234	0.502128	0.119149	0.289362	0.0723404	0.140426	0.353191	0.153191	0.0978723	0.2	0.0893617	0.110638	0.255319	0.2	0.246809	0.13617	0.195745	0.12766	1	0.429787	0.268085	0.259574	0.306383	0.131915
TRAPPC9	0.0656934	0.105839	0.0620438	0.218978	0.00729927	0.222628	0.0729927	0.259124	0.0729927	0.10219	0.0255474	0	0.113139	0.240876	0.0218978	0.171533	0.0693431	0.0218978	0.0510949	0.10219	0.0218978	0.186131	0.784672	0.0729927	0.0510949	0.0291971	0.113139	0.109489	1	0.0182482	0.109489	0.0693431	0.0948905	0.0985401	0.00729927	0.218978	0.160584	0.437956	0.0583942	0.0182482
TRIP11	0.257576	0.267677	0.176768	0.131313	0.267677	0.020202	0.313131	0	0.247475	0.262626	0.227273	0.0808081	0.343434	0.131313	0.247475	0.272727	0.409091	0.383838	0.141414	0.217172	0.19697	1	0.686869	0.318182	0.222222	0.232323	0.292929	0.166667	0.141414	0.191919	0.141414	0.247475	0.176768	0.505051	0.419192	0.29798	0.570707	0.520202	0.313131	0.257576
USE1	0.35122	0.407317	0.239024	0.45122	0.234146	0.346341	0.131707	0.682927	0.126829	0.173171	0.131707	0.209756	0.163415	0.207317	0.236585	0.478049	0.185366	0.343902	0.117073	0.431707	0.5	0.595122	0.095122	0.129268	0.097561	0.0170732	0.668293	0.109756	1	0.280488	0.129268	0.109756	0.282927	0.236585	0	0.360976	0.153659	0.607317	0.195122	0.190244
USO1	0.118953	0.140011	0.105293	0	0.141719	0.0364257	0.169607	0.102447	0.113261	0.123506	0.104724	0.282869	0.202049	0.0922026	0.103017	0.24132	0.139442	0.350598	0.0944792	0.107001	0.204895	0.243597	0.133751	0.166762	0.146272	0.130336	0.229937	0.132612	1	0.12749	0.113261	0.122368	0.0728515	0.152533	0.164485	0.0967558	0.2214	0.685828	0.146272	0.14741
VAMP7	0.446483	0.296636	0.293578	0.697248	0.281346	0.278287	0.259939	0.0122324	0.253823	0.272171	0.214067	0.0397554	0.244648	0.0642202	0.232416	0.159021	0.733945	1	0.314985	0.366972	0.272171	0	0.53211	0.7737	0.211009	0.299694	0.0917431	0.171254	0.134557	0.17737	0.394495	0.406728	0.2263	0.125382	0.0214067	0.46789	0.299694	0.287462	0.428135	0.333333
VAPA	0.145644	0.342003	0.0585176	1	0.123537	0.170351	0.053316	0	0.237971	0.146944	0.083225	0.0663199	0.152146	0.0845254	0.153446	0.222367	0.162549	0.214564	0.16645	0.0780234	0.182055	0.269181	0.205462	0.126138	0.0598179	0.197659	0.16515	0.0273082	0.608583	0.0858257	0.141743	0.0949285	0.0910273	0.244473	0.119636	0.13264	0.196359	0.231469	0.0858257	0.209363
VAPB	0.27027	0.515971	0.167076	0	0.154791	0.5086	0.113022	0.309582	0.22113	0.366093	0.132678	0.144963	0.189189	0.159705	0.130221	0.407862	0.331695	0.154791	0.169533	0.130221	0.253071	0.211302	0.562654	0.117936	0.191646	0.132678	0.285012	0.191646	1	0.211302	0.334152	0.174447	0.108108	0.199017	0.0638821	0.191646	0.444717	0.832924	0.0589681	0.12285
VCP	0.173112	0.0985267	0.105893	0.277164	0.219153	0.0653775	0.31768	0.581031	0.224678	0.107735	0.0690608	0.267956	0.103131	0.0755064	0.117864	0.373849	0.172192	0.341621	0.178637	0.186924	0.140884	0	0.389503	0.213628	0.279006	0.130755	0.127993	0.328729	0.657459	0.192449	0.053407	0.1814	0.153775	0.127072	0.0644567	0.338858	0.199816	1	0.282689	0.316759
VTI1A	0.330275	0.174312	0.366972	1	0.165138	0.311927	0.0275229	0.0275229	0.321101	0.394495	0.0917431	0.192661	0.40367	0.0366972	0.155963	0.266055	0.357798	0.174312	0.174312	0.440367	0	0.100917	0.412844	0.100917	0.165138	0.412844	0.201835	0.183486	0.40367	0.266055	0.394495	0.256881	0.256881	0.238532	0.155963	0.522936	0.311927	0.293578	0.587156	0.211009
WHAMM	0.0774648	0.0140845	0.0528169	1	0.0528169	0.0140845	0.0140845	0.126761	0.0457746	0.0739437	0.0528169	0.0176056	0.0352113	0.0105634	0.0176056	0.0246479	0.0246479	0.0352113	0.0492958	0.109155	0.056338	0.0774648	0.130282	0.0774648	0.0492958	0.056338	0.0915493	0.0352113	0.264085	0.0880282	0.0739437	0.0316901	0.133803	0.0598592	0	0.0950704	0.0633803	0.183099	0.0809859	0.0528169
YIF1A	0.225333	0.156	0.148	0	0.0973333	0.0466667	0.142667	0.776	0.334667	0.510667	0.125333	0.228	0.242667	0.162667	0.108	0.288	0.193333	1	0.141333	0.0773333	0.209333	0.88	0.302667	0.224	0.153333	0.265333	0.436	0.161333	0.541333	0.145333	0.378667	0.306667	0.0413333	0.337333	0.0493333	0.06	0.258667	0.537333	0.1	0.24
YIF1B	0.152778	0.133681	0.371528	1	0.0208333	0.315972	0.0885417	0.559028	0.163194	0.159722	0.0486111	0	0.1875	0.123264	0.0920139	0.217014	0.03125	0.222222	0.138889	0.359375	0.151042	0.263889	0.0989583	0.210069	0.0711806	0.0868056	0.284722	0.0260417	0.303819	0.128472	0.130208	0.119792	0.243056	0.0642361	0.0572917	0.168403	0.0208333	0.260417	0.168403	0.118056
YIPF4	0.292208	0.246753	0.194805	0	0.376623	0.688312	0.233766	1	0.285714	0.214286	0.279221	0.298701	0.162338	0.149351	0.12987	0.311688	0.331169	0.428571	0.201299	0.220779	0.266234	0.772727	0.253247	0.220779	0.25974	0.24026	0.318182	0.201299	0.350649	0.292208	0.214286	0.25974	0.285714	0.253247	0.116883	0.350649	0.487013	0.227273	0.168831	0.181818
YIPF5	0.56621	0.488584	0.369863	0.534247	0.652968	0.319635	0.675799	0.547945	0.726027	0.936073	0.479452	0.525114	0.849315	0.484018	0.52968	0.383562	0.703196	0.986301	0.484018	0.429224	0.557078	1	0.721461	0.917808	0.392694	0.73516	0.748858	0.43379	0	0.374429	0.799087	0.840183	0.273973	0.593607	0.511416	0.30137	0.589041	0.219178	0.648402	0.643836
YIPF6	0.513158	0.546053	0.105263	0.0263158	0.552632	0.605263	0.526316	0.473684	0.401316	0.355263	0.453947	0.532895	0.342105	0.447368	0.309211	0.342105	0.809211	0.986842	0.394737	0.0131579	0.263158	0.532895	0.914474	0.763158	0.868421	0.5	0.651316	0.526316	0.677632	0.289474	0.335526	0.421053	0.131579	0.585526	0	0.0328947	1	0.644737	0.0789474	0.388158
YIPF7	0	0	0	0	0.00150376	0.00300752	0	0.0075188	0	0.00300752	0	0	0.00601504	0	0	0.0075188	0.00150376	0	0	0.00150376	0.00150376	0.0075188	0	0	0.00300752	0	0	0.00300752	1	0	0	0	0	0	0.00300752	0	0.00300752	0.309774	0	0
YKT6	0.522523	0.309309	0.534535	0.6997	0.333333	0.66967	0.288288	0.696697	0.618619	0.495495	0.177177	0.738739	0.720721	0.141141	0.186186	0.612613	0.540541	0	0.315315	0.414414	0.159159	0.915916	0.600601	0.411411	0.333333	0.60961	0.705706	0.39039	1	0.393393	0.438438	0.618619	0.255255	0.573574	0.435435	0.726727	0.447447	0.660661	0.624625	0.510511
ZW10	0.192771	0.0843373	0.325301	0.481928	0.662651	0	0.325301	0.0361446	0.361446	0.228916	0.277108	0.253012	0.506024	0.0963855	0.0722892	0.0240964	0.409639	0.903614	0.13253	0.493976	0.204819	0.385542	0.228916	0.289157	0.301205	0.554217	0.361446	0.240964	0.518072	1	0.216867	0.39759	0.204819	0.240964	0.963855	0.807229	0.168675	0.771084	0.795181	0.373494

## Sheet: original TPM
ID	adipose tissue	adrenal gland	appendix	bone marrow	breast	cerebral cortex	cervix	choroid plexus	colon	duodenum	endometrium	epididymis	esophagus	fallopian tube	gallbladder	heart muscle	kidney	liver	lung	lymph node	ovary	pancreas	parathyroid gland	placenta	prostate	rectum	salivary gland	seminal vesicle	skeletal muscle	skin	small intestine	smooth muscle	spleen	stomach	testis	thymus	thyroid gland	tongue	tonsil	urinary bladder
ANK1	1.8	0.7	1.6	99.2	0.2	2.7	0.3	0.8	0.5	1.3	0.1	0	8.2	0.4	0.8	91.4	0.3	0.1	0.5	3.7	0.2	0.7	48.2	2.1	4	0.2	0.3	0.7	950.3	0	0.5	0.3	1.8	3.8	0.4	0.7	0.1	609.5	3.4	1.6
APOA1	1.2	0.5	3.6	0	0	0.1	0	0.5	0.3	1659.6	3.4	0.4	0	5.9	1.6	36.4	3.6	17543.4	0.5	3.1	67.4	0.5	0	1.5	0.7	0.2	0	1	0	0.1	3938.3	2	1.9	9.9	195.9	0.9	1.8	0.2	0.1	0.1
APOB	2.6	0	0.2	0	0.1	0	0.7	0	0	176.3	0.2	0	0.1	0	0.5	2.8	0.3	1155.6	0	0.2	0.1	0	0	0	0.2	0	0	0.1	0	0	296	0.2	0.1	0.3	0.2	0	0	0.1	0	0
APOC3	1.2	0	1	0	0	0	0	0	0.3	879.7	0.3	0	0	0	0	0	17.4	17269.7	0	0.8	0	0.2	0	0.9	0.5	0	0	0	0	0	1073.3	0.5	0.1	1.4	0.4	0.5	0.2	0.2	0	0
APOE	503.8	1325.4	90	65.5	39.9	616.1	67.5	281.6	87.9	39.2	46.9	19.5	6	16.3	96.7	30.6	732.4	3106.2	129.8	343.5	145.1	22.5	33.2	98.7	12.8	22.2	44.6	10.5	30	205.4	54.9	12.2	604.4	81	65.4	56.1	10.3	10	44.8	90
ARCN1	59.4	50.7	52.2	30	57.6	37	72	86	59.8	57.5	54.5	108.2	48.6	47.4	49.8	58.2	54.7	84.3	46.7	51.9	52.1	85	59.2	52.5	64.6	64.7	77.3	60.1	30.6	36.5	62.4	68.2	41.6	58.9	43.9	56.8	63.2	52.7	59.4	63.5
ARF4	114.9	145.4	104.4	71.7	134	56.9	201.3	118.7	153.7	119.9	117.9	221.4	90.7	78.3	149.6	102.6	110.2	167.3	106.2	72.1	127.3	100.7	98.1	175.7	133.9	190.9	176.8	128.3	38.6	50.3	106	162.9	56	127.5	97.8	72.9	139.7	66.8	94.7	196.2
ATL2	16.9	31.5	16.5	32	40.3	13.5	19.2	10.7	23.7	32.8	32.4	19	40.6	24.5	17.9	14.9	27.1	38.7	22.2	18.7	33.6	14.7	15.3	16.2	30.4	25.8	50.3	30.1	50.7	46.1	30.6	34.6	18.9	17.1	17.3	27.2	53.3	44.4	34.1	21.9
ATL3	27.3	17.5	17.4	13.1	19.4	9	22.1	11.5	15.4	9.6	16.6	16.1	23.7	12.5	15.4	7.8	12.2	16.7	18.2	12.3	17.1	14.8	12.8	14.4	16.1	16.1	13.2	19.7	4.6	24.5	10.4	32	16.5	12.5	35.8	10.5	20.2	9.3	14.9	17.3
BCAP29	46.5	25.8	22.2	17.6	24.5	34.8	48.2	12.9	32.3	16	42.9	18.6	33.4	17.6	22.4	59.2	19.9	33	25.1	16.6	22.9	16.9	33.7	26.3	31.7	31.4	12.2	24.6	28.6	24	18.5	37.6	18.2	19.8	68.5	13	84.1	31.6	15.8	30.3
BCAP31	283.8	177.6	98.1	149.4	131.3	116.7	130.7	404.8	152.4	129.5	112	223.3	174.3	146	113.9	114	154.8	179.7	140	109.1	114.9	258	187.1	138.5	149.4	161.2	174.4	171.7	77.7	170.2	139.8	149.4	109.6	109.5	99.3	97	156.6	72.5	130.8	171.6
BET1	17.5	27.3	15.8	4.8	22.6	9.1	22.1	13.5	15.3	21.3	18.1	33.5	11.8	17.9	12.9	13.7	23.4	30.9	13.5	23.7	26.8	22	18.8	35.3	20.1	16.5	25.4	20.4	9.4	13.4	22.7	14.7	16.2	19.4	13.5	19.1	21.5	9.9	20.4	17
CNIH4	17.6	13.9	11.8	26.6	19	10.2	12.5	28.7	18.6	16.1	13.6	11.8	13.7	11.5	11.7	12.9	18.6	17.7	17.2	9.1	17.6	11.2	18.2	17.9	11.6	15	8.3	15	23.3	12.1	17.3	18.5	9.3	10.4	9.4	9.4	10	18.3	11	20.1
COG3	7.9	12.9	9.1	11.6	15.1	6.8	13.9	8.2	15.7	12.2	12.6	16.4	9.6	11.1	9.1	11.4	11.9	24.9	9.3	10.5	13.1	16.4	11.9	12.6	18.1	18.3	17.5	11.9	6.8	11.9	12.6	11.7	11.1	14.3	9.4	11.9	16.5	9.4	10.6	10.3
COPA	38.8	34.2	34.6	20.5	35.2	36.1	48.3	46.1	37.7	49.7	35.7	45.4	31.8	35.7	34.3	51.7	45.5	50.1	32.1	32	33.7	33.4	47.5	42.4	39.7	41.5	52.7	34.9	29.8	31.7	44.2	44.3	27.2	38.9	22.1	34.8	54.7	36	35.2	37.9
COPB1	46.4	45.6	53.5	78.9	60.6	27	62.6	51.2	57.8	56.1	51	67.7	45.2	47.6	53.1	42.1	63	71.4	48.3	57.7	50.5	55	65.5	66.9	64.7	65	65.6	52	24.8	32.5	57.1	58.9	45.1	58.2	45.4	66.3	78.6	36.6	62.7	58.3
COPB2	45.1	48.8	49.2	21.6	58.5	25.4	73.7	56	60.4	55.9	47.1	61	51.1	46	47	46.2	51	69	41.7	43.9	43.7	81.7	65.9	66.7	69.8	69.4	69	55.1	22.4	33.5	52.2	61.2	38.2	59.2	34	52.9	62.7	30	59.8	54.3
COPE	54.5	75.7	83	157.4	40.3	60.8	60.4	165	69.4	87.9	35.6	44	67.6	53.1	42.6	74.5	44.9	61.3	47.7	89.5	54.4	95.7	78	57.3	60	36.5	140	63.1	71.7	56.5	86	41.3	66.9	76	61.8	80.2	63.4	48	55.3	56.5
COPG1	60	68.6	57.3	58.5	68.7	50.4	96.7	161.9	103.9	84.1	53.7	153.7	44.2	57.1	52.1	64.6	63.4	97.9	60.3	53.4	57.6	72.7	93	79	103.9	106	111.8	70.1	44.8	49.7	74.4	69.5	44	89.9	35.9	52	78.8	41.5	65.2	53
COPG2	11.7	17.3	9.1	12.2	19.7	14.8	12.5	11.5	11.8	9.1	16	16.6	14.1	18.5	12.3	15.2	11.9	8.9	9.5	9.1	29	9.1	24.9	15.3	11.5	13.3	8.8	13.8	16.5	20.2	8.5	13.4	9.5	9.5	23.8	15.2	17.8	13.8	14.8	12.3
CREB3L2	17.4	28.4	17.9	23.1	21.8	5.1	29.3	33.4	16.2	21.4	32.4	25.3	14.4	17.3	14.4	14.7	18.5	11.7	15.7	12.3	29	29.1	57.4	37.8	20.7	16.5	27.8	22.3	5.4	4.4	22.1	27.9	12.6	15.7	8.6	9.7	63	9	19.5	18.8
CSNK1D	32.2	33	27.1	26	20.2	39.2	20.8	25.7	29.1	37.6	26.7	24.7	28.1	32.3	23.6	27.3	20.9	19.2	29.1	31	26.6	40.2	35.4	25.1	32.3	19.2	36.7	30.1	51.6	30.4	39.7	24.8	34.5	30.2	20.2	29.6	29.2	30	21.3	25.8
CUL3	27.7	27.8	34.4	46.3	35.4	32.2	31.6	25.6	33.6	32.4	30.6	27.4	48.2	26.5	28.6	33.9	42.9	44.3	27.7	50	28.7	31.1	51.2	33.2	29.9	34.3	30.8	25.4	91.8	40.1	31.7	29.6	28.9	32.1	200.5	43	42.3	74.6	66.6	35
ERGIC1	42.4	56.7	17.5	10.7	13.7	15.2	30.8	17.4	47.7	40.5	16.6	17.6	8.7	15.6	10	14.8	28.3	74.3	18.9	11.4	24.3	26.4	16.4	15.6	56.3	31.9	36.3	16	51.5	8.1	35.8	15.8	31.4	58.3	8.1	27.1	14	26.3	16.1	16.6
ERGIC2	37.2	31.5	36.8	10.5	44.7	29.8	33.1	21.2	35.8	33.1	33.4	49.1	44.6	23.3	32	50.6	29.4	46	25.5	33	32	38.9	45.6	51.2	38.2	32.5	47.8	33.3	32.5	18.7	34	37.8	26	31.7	56	34.1	43.8	45	42.4	48.3
ERGIC3	89.2	114.7	75.5	162.4	169.2	58.6	147.4	538.5	149.4	120.7	123.5	445.7	118.9	314.6	130.4	101.6	125.5	175.3	107.6	97	226	261.7	181.5	146.1	118.9	184.6	189.8	137.4	80.3	118.3	107.2	137.4	76.6	125.9	152.9	116.6	193.9	91.5	150.4	148.4
GBF1	13.7	12.7	15.4	24.6	8.1	18.3	14.4	28.6	17.2	19.8	10.5	12.5	14	12.3	9.3	19.8	11.1	12.1	12.5	14.1	10.8	14.5	23.5	11.1	16.7	13.2	21.5	14.6	39.7	22.6	12.9	15.7	12.1	13.8	17.7	11.5	13.7	28.9	13.4	11.2
GOLGA2	25.7	23.1	18.5	23.6	27	21.8	36.9	21	26.4	21.2	36	35.8	42.2	27.5	27.4	37.1	25.5	29.5	24.8	15.7	27.5	47	57.2	34.9	31.6	34.2	39.6	30.6	42.1	34.4	22.4	39.5	16.4	31.6	18.2	16.8	36.5	31.4	25.6	27.2
GOPC	14.9	13.8	15.3	7	19.6	17.8	22.6	5.1	18.1	11.9	22.8	17.6	11.7	16.8	15.7	21.3	14	15.9	13.1	19.5	21.7	11.1	21.4	19.2	15.7	19.7	13.9	16.7	15.2	18.2	14.6	17.7	16.5	14.5	17.2	20.4	23.2	16.7	16.7	14.4
GOSR1	17.6	14.7	15.6	12.4	21.5	14.4	18.3	14.2	19.2	15.5	20.3	15	17.4	22.7	15.5	17.3	24.1	29.9	16.1	17.2	18.5	21.3	27.2	18.8	20.3	22.6	18	17.2	16.1	13.3	17.4	20	14.2	18.9	22.1	23.5	23.5	18.7	23.9	19.1
GOSR2	21	19.5	20.8	15.9	23.9	23.8	23.9	32.8	21.9	48.3	23	30.8	20.5	20.4	17.6	31.3	40.3	27.2	20.1	25.7	25.9	25.5	34.1	27.8	21.8	26.3	31.4	29.7	30.9	21.3	41.8	28.7	27.4	22.2	34	26.2	26	32.8	30.8	24.3
HYOU1	20.3	24.2	36.7	23.7	20.9	27.9	32	44.9	32	23.8	24.7	106	16.6	26.4	20.1	23.6	23.6	39.5	20.8	26.5	16.5	45.4	28.3	28.4	30.6	34.9	38.6	33.9	7.3	13.4	23.6	27.5	18.8	30.1	51.9	31.5	95.2	12.8	31.8	33.9
IER3IP1	13.2	16.7	11.5	14.3	13.7	7.9	10.1	15.1	13.6	16.5	10.8	10.6	10	8.8	9.9	16.3	30.3	18.9	11.9	11.1	12.8	13.2	18.5	10.5	13.5	12.6	14.6	7.6	30	13.4	15.3	9.2	10.8	15.5	9	10.8	15.4	20.9	10.3	13.4
KDELR1	76.7	75.6	59.9	45.3	77.1	33.1	127.7	142.3	115.1	128.7	86.9	114.6	68	102.7	97.4	70	89	102.4	73.6	52	159.2	124.1	185.2	124.3	95.7	124.4	133.7	101.4	49.4	83.4	111.3	97	52.6	95.8	51.8	50.2	118.2	56.3	71.2	89.7
KDELR2	81	68.5	65.2	25.2	81.9	27.1	127.7	80.3	128.5	114.3	80.4	116.4	56.7	66.1	82.2	53.9	78.5	222.6	61.5	35.4	72.3	65.6	66	143.5	103.4	139.6	100.9	81.3	36.1	51	115.7	102.3	39.6	151.6	62.1	24.2	95.5	42.7	50.6	88.4
KDELR3	12.9	3.9	7.4	2	11.8	1.1	30	21.9	17.5	15	7.2	28.8	4.6	7.2	19	15.1	6.5	12.2	8	3.2	10.9	15.2	11.7	15.5	19	21.8	33.5	10.5	2	3.2	18	14.9	1.9	34.1	3.8	1.6	5.5	3.5	7	12.1
KLHL12	12.3	15.3	14.2	18.6	16.7	18.7	13	13.4	18.8	14.1	14.4	22.1	14.2	17.8	11.8	19.7	21	15.6	14.5	18.5	16.8	13.5	20.5	15.1	18.7	22.6	13.3	13.1	12.8	13.2	14.4	16.6	16	15.6	43.4	19.8	19.2	17.6	21.8	11.2
LMAN1	34.8	42	38.3	21.5	42.5	15.9	63.6	15.5	33	44.4	44.7	51.6	30.1	47.2	30.8	41.1	62.3	175.7	32.6	27.7	44	47.9	71.9	53	56.5	38.1	67.1	42.3	32.1	19.8	47.7	36.3	26.7	57.8	20.5	31.2	84	39.5	33.9	38.7
LMAN1L	0	1.7	0.2	0	0	0.2	0.1	0	0	0.1	0	0.3	0.6	0	0	19.9	0	0	0	0.3	0	0	0	0	58.9	0.1	20.1	0	0.1	0.1	0.3	0	25	0	1.2	0.1	0	0	0.1	0.1
LMAN2	46.1	45.8	60.2	71	35.6	22.2	55	118.3	61.6	86.7	37.6	125.8	75.1	56.5	52.5	46.3	41.1	107.8	48.2	61	61.6	135.2	46.8	68.4	48.3	36.1	110.8	44.3	30.1	43.2	76.5	32.5	57.6	69.6	57.9	52.3	91.5	26.7	39.3	55.4
LMAN2L	9.1	6.9	4.8	1.3	11.9	6.4	12.5	9.5	8.6	5.5	13.4	16.8	7.5	16.5	6.4	12.4	17.2	15.9	9.3	5.8	21.9	8.6	13.3	11.2	13.9	10.2	10.6	13.2	13.5	8.4	5.7	15.1	6.8	6.5	7.6	8.9	15.1	18.4	7	7.2
MIA2	11.7	25.6	16.3	23.2	21.4	9.1	28.5	84	29.6	76.8	15.1	38.4	22.6	21.3	28.8	15.9	73.8	131	14.8	15.8	10	41.7	37.1	10.8	20.3	33.4	51	18.3	52.6	9	74.7	11.9	14.1	43.6	20.3	13.9	45.2	19.9	19.2	15.6
MIA3	24.7	21.4	22.8	32.8	20.7	19.9	23.1	14.9	23.5	23.3	23	28.5	13.2	14.9	19.9	19.9	20.4	72.3	20.8	26.3	21.3	37.5	29.1	22.4	38	28.5	28.8	21.4	18.8	17	25.2	23	26.6	43.9	35.5	25	30.8	19.7	25.4	20.2
MPPE1	14.1	12.7	19.3	27.9	14.9	13.2	15.6	12.6	20.8	17.3	14.9	20.1	16.7	15.8	20.9	17.9	27.8	23	24.8	15.6	11.5	30.9	19.5	13.7	15.8	20.7	14.6	18.4	20.7	28.2	19.7	15.3	15	22.2	8.2	15.8	45.7	11.5	14.3	14.4
MTTP	0.3	0.1	0.2	0	0.2	1.2	0.1	0.1	0.1	236.4	0.1	1	0.1	0.6	1.2	0.6	12.5	258.5	0.3	0.3	3.2	0	0	0	0.4	0.3	0.1	0.2	0.3	0.1	267.5	0.5	0	0.8	9.3	0.2	0.1	0.3	0.1	0.8
NRBP1	42.6	39.7	48	107.8	41.8	33	56.2	70.1	44.7	50.7	59.8	42.1	92.1	45.1	51.7	48.9	36.5	53.5	43.9	52.7	71.1	47.1	43	80.2	47.6	45	43.1	58.6	90.6	57	44.8	72.9	42.6	35.1	65.5	50.6	36.3	86.7	65.4	62.1
NRBP2	18.1	9.3	6.3	1.6	5.9	30	6.1	9.8	7	7.4	9.2	7.2	8.6	12	10	14.6	5.9	17.3	13.4	4.4	10.6	10.3	8.6	5.5	15.1	5.5	19.1	12.1	6.4	17.2	8.7	11.3	6.6	8.1	5.5	3.8	5.9	6.9	3.3	7.1
P4HB	190.4	183	204	510.7	147.6	54.9	233.1	70.3	225.2	622.2	98.6	129.8	305.5	118.3	195.2	187.6	100.4	682.2	157	101.6	122.6	2165.2	139.5	323.2	249.2	168.2	921.7	178	228.3	184.6	539.2	173.1	213	343.2	43.9	86.9	218.5	144.3	134.2	172.4
PDCD6	52.9	81.8	52.4	46.6	80.5	64.7	60.4	100.3	84.4	81.2	52.9	106.1	87.6	71.5	53	43.3	63.2	67.6	51.4	66.4	81.5	52.1	80.5	62.1	59.8	89.6	63.2	55.9	27.3	59.7	76.3	55.6	55	61.8	46.1	84.6	72.5	32.6	79.8	73
PEF1	38.2	41.2	27.7	37.4	48.8	33.9	45.7	90.5	40.3	30.5	40.4	82.4	48	51.5	37.3	50.5	40.6	52	46.8	37.6	45	36.4	66.8	59.4	41.2	43.7	36.2	57.1	17.8	60.7	27	57.9	36.8	28.1	24.5	55.1	107.6	37.8	59.9	50.6
PGAP1	3.6	8.2	1.1	1.9	3.7	7.4	1.8	1.5	2.9	3.6	2.9	3	1.7	1.6	1.4	1.5	1.6	1.2	2.8	1.1	3.1	1.6	2.7	3.2	3.1	2.7	1.4	2.1	1.4	12	4.2	2.1	1.4	1.9	1.3	1.6	2.1	1.4	1	2.3
PPP6C	31.7	24.5	23.7	41.6	29	25.1	22	17.5	27.5	19.8	19.1	23.1	24.2	17.9	17.9	20.9	31.4	24.3	23.2	30.1	18.3	26.8	31.5	18.9	19.6	29.9	25.4	19	67.4	21.6	21.9	21	26.9	20.4	27.2	37.9	30.6	51.5	35.2	22.1
PREB	34.4	22.9	27.8	16.3	24.2	19.1	26.5	28	26	26.9	24.3	103.2	22.8	22.7	25	35.3	26.2	42.7	19.7	32.5	39.5	34.8	29.7	21.9	25.8	26.8	58.3	33.5	59.3	18.9	23.9	39.2	23.8	25.4	21.5	30.2	22	107.7	37.2	28.7
RAB1A	131.5	116.1	88.1	229.4	102.5	101.2	108.5	100.7	123.9	129.7	93	175.6	90.4	73.6	96.7	109.8	187.1	164.7	90.6	68.7	87.7	101	109.2	143.3	93.4	122.7	128	90.6	64.1	76.5	124	113.2	69.9	132.2	73.8	57.4	125.8	77.2	88.7	114.9
RAB1B	117.5	93.5	81.7	90	74.7	73.4	88.8	105.5	107.2	109.3	70	80.3	137.3	102.2	80.2	118.1	76.9	80.8	100.2	88.1	98.9	93.1	128.6	85.4	109.9	87.4	115.5	101.5	225	112.5	109.7	83.7	86.6	109.1	49.9	102.8	89.2	146.9	83.7	93.2
RAB29	13	13	19.8	7	13.7	15	8.4	10.1	7.4	10.3	8	23.2	7.5	6	16.3	12.7	70.5	18.8	13.1	34.2	10	8.9	24.6	6.9	13.4	9.8	19.2	13.4	6.2	5.3	11.8	14.3	23.7	10.1	4.4	11.8	32.4	5.8	27.2	15.1
RAB2A	64.7	50.4	35.4	48.1	43.6	71.3	45	35.9	52.6	47.7	42.3	47.8	57	27.2	36.4	67.6	61.1	68.2	39.3	25.7	43.2	41.9	66.2	49.5	53.2	46.8	50	36.4	111.7	37	51.5	38.6	32.6	59	26.6	30.3	60.5	66.5	27.1	46.6
RANGRF	22.7	20.5	18.3	20.2	18.2	12.9	45.7	38.3	17.9	15.3	28.3	31.1	11.3	31.5	16.3	39.2	22.3	11.9	18	32.2	34.3	8.6	42.3	21.9	22.4	15.4	7.5	26.7	19.2	14.8	15.2	26.1	21.3	14.6	44.8	33.1	14.6	24.9	31.4	19.2
RINT1	7.1	5.9	8.8	15	9.7	7.4	7.9	4.9	7.9	9.1	8.4	7.1	11	7.7	6.4	7.9	8.9	10.2	6.5	13.1	7.6	11.2	9.3	8.5	7.6	9	11	5.9	16.1	8.4	6.9	6.2	8.6	9.5	10.8	9.7	8.5	12.8	13.3	8.1
SAR1A	74.4	45.4	37.3	161.2	39.9	36	41.5	53.4	35.9	25.8	38	45.9	35.6	29.5	33.8	40.5	41.8	68	45.2	35.8	41.9	30.5	42.6	73.4	37.6	34.3	38.7	37.6	46.6	33.2	27.2	47.9	37.2	36.8	22.7	32.3	38.6	54	37.3	44.2
SAR1B	29.8	44.7	23.4	25.9	34.5	25.7	26.2	52.3	39.4	66.4	14.3	33.9	31.3	17.1	27.2	45.2	54.7	158.2	19	23.8	14.2	31.6	62.6	20	37.1	35.1	35.1	28.6	115	16.4	67.5	25.6	19.5	42	63.4	21.9	28.8	134.9	32.5	34.8
SCAP	14.4	45.4	15.1	14.9	16.8	20	15	13.8	23.1	22.6	17.2	15.6	18.1	20.6	13.6	13.4	16.3	27.7	14.7	14.5	22.3	25.6	27.3	17.4	15.2	21	18.8	17.9	11.2	27.2	17.9	19.5	18.5	19	25.1	17.9	18.5	18.4	14.9	17
SCFD1	22.4	28.5	21.8	9.9	28.3	21.6	32.9	18.2	26.7	21.7	21.3	39.9	28.9	21	19	28.7	31.4	34.1	21.8	25.7	25.6	45	40.5	26.9	26.9	29	50.9	23.3	23.6	19.3	23.3	22.1	18.6	27.4	25.9	25	43.1	28.1	28.3	28.9
SEC13	51.1	50.8	60.1	57.7	48.7	33.5	80.7	100.6	66.5	111.4	45.9	57.9	59.7	55.5	45.9	64.8	53.7	71.9	45.5	53.3	69.1	80.6	62.4	66.1	51.6	63.6	93.4	62.7	102.7	41.4	93.9	73.7	37	64.3	32.1	68.4	53.4	83.9	63.6	67.4
SEC16A	13.1	10.8	14.7	32.7	10.4	10.2	13.8	9.4	12.6	12.9	10.6	8.4	10	10.8	10.9	8.6	8.1	14.4	12.6	15.1	9.7	25.2	13	9.9	16.4	9.9	23.7	11.7	14	18.5	12.8	9.8	15.7	25.2	12.4	15.8	11.7	10.4	11.5	12.4
SEC16B	4.3	2.6	1.1	0.3	3.9	1.9	3.4	1.2	4	28.6	3.8	2.4	2.1	3.9	4.8	2.8	3.8	40	2.6	1.2	4.2	10	0.6	0.9	1.8	4.3	3.5	2.4	9.1	2.9	28.4	3	6.1	9	1.5	0.4	2.1	3.2	1	1.6
SEC22A	9.5	10.9	7.9	4.6	10.5	6.9	8	6	8.6	6.6	9.3	8.5	9.4	8.2	8.6	7.2	9.8	12.5	7.9	10.1	11.6	8.8	9.2	9.7	7.9	9.2	6.2	7	5.8	10.9	6	11.2	7	7.8	20.8	9.9	8.7	5.3	12.7	8.6
SEC22B	23.7	23.1	19.5	15.9	20.2	13.4	22.2	16	17.6	20.5	19.9	34	13.3	14	17.7	16.3	19.4	32.9	16.4	21	17.5	23.2	23.4	24.3	22.4	21.8	28.2	17.6	10.2	14.2	21.5	18.3	17.2	21.1	10.4	17.9	21.2	12.7	19.8	18.5
SEC22C	23.2	20.8	13.7	35.9	30.3	25	24.2	20.4	12.8	31	22.4	26.7	16.6	21.6	18.3	23.2	23.2	15.1	26.2	18.5	29.5	26.5	25.5	18.6	36.1	15.1	22.6	25	15.9	16	31.7	25.3	15.5	21.3	20.2	17.7	23.5	25.1	15.9	17.8
SEC23A	44.3	31	30.8	13	19.3	22.9	34.9	21.3	38.6	56	41.3	19.4	33	20	31	45.3	22.3	78.3	19.6	20.5	35.8	11.7	7.8	26.2	32.9	33.1	8.7	50.8	52.3	12.4	51.2	87.1	19.9	15.5	22.8	18.4	17.4	56.2	21.4	39.2
SEC23B	18.9	37.1	31.1	35.4	36.6	27.2	34.9	55.5	30.5	23.1	16.7	52.6	27.5	28.6	22.3	8.2	36.1	29.6	28.7	29.8	14.6	55.3	48.9	23.4	33.6	31.6	68.9	34.6	4	17.6	22.7	17.8	24.8	37.2	33.8	26.9	57.7	5.9	37	29.4
SEC23IP	13.8	12	16.5	15.3	15.4	8.5	15.1	10.3	15.6	13.5	15.1	16.1	12.3	11.4	13.3	9.8	13.7	17.1	13.6	18.8	12.1	14.5	13.4	15.6	17.6	17.1	12.7	13.5	12.1	11.8	12.2	22.5	15.4	23.4	14.9	14.9	17.1	11.7	18.6	16.5
SEC24A	9.3	12.9	13	17.4	9.6	5.5	11.3	7.6	11.3	20.7	8.4	7.9	9.8	5.2	10.2	4.7	8.7	33.5	7.4	10.4	6	15.1	11.5	14.9	9.7	12.6	16.5	7.8	3.6	4.9	21.4	10.3	9.4	14.2	5.8	8.8	11.1	7	13.8	12.9
SEC24B	14.9	13.3	12.8	27.7	16.9	10.6	15.7	14	13.6	13.7	16.4	12.6	16.7	14.5	13.3	15.1	16.1	44.8	13.5	13.5	17.7	18	21.2	19.9	15.1	15.6	12.7	15.5	19.2	14.9	12.3	17.3	14.3	12.9	11	26.5	18	22	16.3	16.9
SEC24C	22.6	31	30.7	16	24	19.9	30.4	30.6	25.3	26.6	26.1	32.4	45.3	28.4	23.1	24.8	24.7	31	26.8	30.7	25.5	27.3	48.9	35.2	31.5	26.7	30	30.1	27.7	28.1	24.4	30.9	26.2	25.1	25.4	34.3	33	32.5	42.1	31.2
SEC24D	17.3	12.9	26.5	17.4	18.7	6.8	47.3	4.1	23.6	36.4	25.6	35.8	12	14.7	30.8	11.6	7.4	50.5	18.8	18	18.4	18.1	9.9	35.5	21.2	31.3	16.7	25.5	2.4	7.3	39.7	39.8	17.5	28.9	17.9	14.2	34.5	5.9	21.3	27.8
SEC31A	95.2	85.6	76.1	117.9	107.8	55	140.2	133.4	103.5	120.6	116	158.3	89.6	87.8	118	106.8	128.7	169.3	93.1	86	157.2	174.1	112.5	138.3	109.5	123.1	130.1	107.5	64.3	104.9	107.9	126.7	74.5	107.1	75.4	91.2	163	82.2	99.2	109
SEC31B	0.8	0.7	1.1	2.5	0.7	1.3	0.6	1.5	0.7	0.3	1	1	0.4	0.9	0.8	1.9	0.5	1.1	0.8	1.6	1.2	0.2	1.6	0.7	0.9	0.8	0.3	0.7	5.7	0.7	1	0.8	1.7	0.4	1.4	2.9	0.6	7.9	1.2	0.3
SPAST	5.7	5.8	7.2	10.1	6.1	13	8.3	1.7	6.9	7.3	7.6	4.9	6.9	6.3	6.4	3.9	5.7	9.3	6.1	9.7	9.1	5.3	6	6.6	6.2	7.3	4.2	5.2	7.6	7.2	7.9	7.1	6.9	6.3	9.8	13.7	8.5	9.6	8.9	7.2
STEEP1	10.1	9.5	7.4	15.9	12.1	8.9	7.9	7.7	9.3	7.5	9.5	8.8	7.5	9.4	5.9	10.1	10.3	8.5	8.6	10.5	12.8	6.9	11.3	9.8	8.5	8.4	9.6	8.5	12.3	9.5	7.5	8.4	9.5	7.8	6.5	11.2	11.5	12.7	11.3	8.4
STX17	8.5	9.1	8.7	9.9	11.9	7.5	8.8	6.2	9.1	8.7	10.5	10.6	11.6	7.7	8.2	7.6	9.3	17.7	8.8	8.7	9.3	11.7	10.7	10.3	11.9	9.4	12.4	10.8	12.9	16.6	9.2	10.3	10.1	10.2	7.6	10.7	12.6	12.5	9.9	7.4
STX5	21.1	22.6	21.6	41.5	26.5	17.2	30.6	47.8	21	22.1	23.4	41.6	22.7	27.7	24.2	18.4	19.4	33.9	23.5	24.6	34.6	32.1	26.1	26.5	25.2	21.7	50.4	26	13.2	26	23.8	23.1	23.4	25.1	18	29.7	35.1	19.6	30.8	25.4
TBC1D20	16.2	15.1	7.3	6.9	13.8	10.6	16.5	13.5	11.4	8.4	14	16	13.9	14.8	11.4	14.4	11.2	7.4	17.5	10.4	15.4	8.1	20.5	16.9	14.2	11.4	16.2	18.3	11.7	16.3	9.3	19.6	11.8	9.4	9	14.2	14.3	22.7	12.6	16.8
TEX261	38.1	33.1	20.9	19.7	28.8	18.7	31.1	41.5	27.4	24.3	24.6	44.3	21.7	34.2	21.9	32	39.7	36.5	29.4	21.5	34.2	39.4	63.9	24.1	30.6	31.7	35	33.2	47.6	20.4	24.9	32.8	20.1	21.6	25.8	25	44.8	52.1	26.3	25.3
TFG	40.6	47.4	36.1	36.9	43.1	36.9	50.9	63.9	61.7	87.3	43.5	76.7	59.7	49.6	54.5	77.2	49.6	104.9	38.6	28.7	46.1	56.8	86	76.5	44.2	67.4	57.1	59.1	49.1	45.6	74.5	64	29	43.2	40.4	39.5	62.2	55.9	53.4	59.4
TICAM2	2.3	1.3	3.3	0.8	1.1	0.9	3.1	0.2	0.8	0.7	1.7	3.1	0.6	1	1.6	1	0.8	1.1	2.4	3.6	1.4	0.8	0.6	1.3	1.3	1.2	2.8	1.8	6.7	1.2	0.8	2	3.2	1.7	0.4	0.7	0.8	1.9	1.9	1.2
TMED1	18.3	23.2	15	21.3	13.6	13.3	18	48.8	13.7	18.4	15.8	15.9	17.8	22.7	18.1	28.4	25.7	25.8	14.2	13.9	34.9	28.2	23.5	20.7	18.5	7.8	20	14.3	62.2	11	14.4	10.3	13.7	17.7	13	9.9	27.8	33.4	6.8	16.3
TMED10	66.1	68.6	54	17.9	90.6	53.7	133.5	59.3	74.9	60.7	90.2	130.4	56.1	97.7	67.2	79.7	60.9	123.7	66.3	59.9	103.3	112.4	88.8	74.1	88.5	80	128	83.3	65.9	54.9	57.5	76.4	53.5	76.8	39.1	72	142.3	58.9	64.4	64.8
TMED2	102.3	94.1	90	120.6	131.8	54.9	150	62.5	128.2	120.2	99.4	198.5	108.2	99	92.9	112.4	99.1	262.8	82.7	71	104.2	222	95.9	121.2	135.8	136.3	221.2	98.7	126.4	72.9	107.4	98.3	61.5	130.3	56.8	67.2	191.8	107.7	92.5	114.4
TMED3	15.5	16.4	22.5	36.5	64.4	18.2	54.6	65.5	48.2	24.7	26.5	135.4	78.1	37.4	36.5	25.4	20.6	10.2	25.8	25.4	40.5	239	52.9	41	58	53.7	397.6	52.7	1.9	52.8	20.5	35.9	17.2	64.4	24.3	22.5	74	6.9	36.8	46.9
TMED4	31.9	47.4	31.2	48.9	41.5	33.2	39.2	66.5	40.7	85.2	49.6	76.6	29.9	52	35.8	62.6	85.1	47.5	38.4	36.1	68.8	70.2	134.5	59.8	55.5	46.5	65.3	62.8	59.3	30	90	42.6	36.5	49.2	28	37.3	110.5	39.8	37.1	36.5
TMED5	18.5	17.9	18.2	30.8	8.9	7.3	9.2	12.5	14.7	16.2	6.4	12.6	8.9	5.7	14.7	9.9	26.7	50.3	17.9	15.6	6.2	13.7	11.2	16	10.7	13.3	13.1	7.7	12.4	3.4	15.1	8.2	13.3	14.3	7.9	9.9	15.7	18	13.2	17.6
TMED6	0.5	0.6	0.7	1	0.6	0.5	2.4	0.2	4.1	12.1	0.9	17.7	0.4	21.8	0.7	0.4	15.5	5.3	1.8	1.3	0.3	289.3	0.1	0.4	0.6	7.6	0.4	2.3	0.3	0.9	7.5	0.5	0.7	42.6	0.4	0.1	0.5	0	0.6	0.3
TMED7	33.8	39.9	28.7	31.4	36.6	31.6	48.7	11.7	40.7	35.9	40	68.5	31.4	37.4	32.4	42	52.3	77.9	29.6	22.9	29.9	30.3	51.8	42.4	47.1	40.9	42.2	42.8	20	18.4	37.3	43.4	25.3	40.4	18.4	19	77.4	23.8	23.5	36.3
TMED9	34	27.8	37.2	37.2	33.8	17.2	35.5	92.4	43.5	31	25.1	64	27	30.5	24.9	29.2	28.7	56.4	30.4	29	33	55.1	39.4	57.1	38.2	44.1	75.1	33.3	18.9	26.2	28.8	38	29.9	47.1	17.6	23.8	33.5	16.2	35.5	41.9
TRAPPC1	68.8	69.9	89.2	99.4	65.3	64.1	70.7	152.5	93.6	80.5	54	121.8	88.1	78.2	71.8	110.7	80.1	78.2	89.6	137	82.9	61.4	105.6	110.7	61.9	85	78.3	63.4	92.3	89.1	72	98.6	88.6	77.5	38.1	161.6	70.5	90.5	148.5	104.7
TRAPPC10	10.5	8	12.5	23.3	8.3	12.9	8.6	8.6	14.1	11.8	8.1	12.1	7.9	8.3	9.5	6.9	13.1	9.9	10.3	20.8	5.6	7.8	13.7	9.1	6.3	14.5	8.9	7.1	6.7	10.6	12.7	8.4	16.2	11	11.2	20.3	12	9.8	17.1	9.9
TRAPPC11	11.7	15.4	13	11.3	15.1	13	11.9	18.1	12.7	10.7	13.7	11.5	13.4	12	10.6	12	14.3	16.4	13.2	14.5	17.4	13.7	18.5	13.4	13.7	14.5	14.4	11.8	14.6	11.8	11.4	15.1	13.9	13.2	15.5	17.4	14.4	17.9	17.2	13.1
TRAPPC12	12.2	10.4	10.6	10	5.5	11.8	6	25.4	9.8	9.8	10.2	6.2	6.4	6.6	10	17.7	9.4	11.5	10.4	15.6	9.5	6.4	17.8	6.3	11.3	4.6	15.8	9.7	30	27.3	11.4	5	13.6	10.4	25	15.2	10.1	6.1	4.8	5.1
TRAPPC13	9.6	11.2	8.7	7.9	12.4	13.9	10.2	7.2	10.4	9	10.5	8.9	12	8.6	9	16.2	19.3	14.3	10.2	10.5	8.5	7.1	21.9	10.1	18.1	12.8	8.8	10.5	12.9	5.6	8.8	12.4	9.7	9.7	10.3	16.2	16.8	16.2	10.5	11.7
TRAPPC2	3.7	4.4	6.3	7	6.6	8.8	5.3	4.8	6.1	6	8	6.7	5	5.6	4.7	4.3	6.9	7.3	5.3	11.4	7.7	6.7	5.2	5.3	5.7	6.2	5.8	5.1	3.9	6.9	4.7	8.6	8.2	7.1	2.1	8.6	5.7	2.7	10.9	4.3
TRAPPC2B	8.9	16.6	6.6	10.5	12.2	5.9	7.7	20.9	6.1	4.9	8.2	10.7	11.1	7.7	9.5	12.2	9.2	10.6	7.9	12	13.8	7	10.4	10.5	9.8	5.5	7.5	6.5	18	7.4	6.3	8.9	10.7	6.7	13.7	14.8	11.9	16.5	10.4	11.9
TRAPPC2L	36.2	67.1	29.9	36.4	32.8	36.3	25.9	116.9	34	24.4	19.2	58.7	25.9	27.4	19.3	40.8	29.5	32.7	20.9	30.1	57.3	28.6	55.7	19.2	18.9	23	24	19.4	93.5	22.2	22.9	17.4	28.5	33.3	47.1	48.6	17	67.9	26.3	40.2
TRAPPC3	39.9	48.5	30.6	28.4	45.1	26.2	35.2	86.5	37.9	32.6	32.6	59.3	42.9	35.8	31.5	38.8	53.3	49.6	35.3	37.5	33.9	44.5	52.5	36.6	37.9	41.1	40.2	43.9	31.8	37.5	34.3	48.1	34.9	33.4	39.9	50	58.2	42.8	52.9	43
TRAPPC3L	0.6	0.7	0.8	3.1	0.9	0.9	0.3	0.9	0.6	0.9	1.1	1.7	0.6	0.5	1	0.8	0.7	1.1	1.1	1.4	0.6	0.6	2.9	3.7	0.6	0.5	1.1	0.6	1.2	2	1	0.4	4.4	1	1.3	0.4	1.6	0.1	0.5	0.4
TRAPPC4	7.6	8.8	4.2	8.1	6.7	6.4	8.1	20.7	8.8	8.2	2.8	11.6	4.9	5.5	5	7.8	10.3	5.7	7.5	7.9	9.1	8.4	13	5.4	9.6	5.9	5.6	11.9	10.6	6.2	8.6	3.9	5.7	6.9	6.5	16.4	7.3	17.5	5.9	16
TRAPPC5	23.6	33.5	24.9	62.3	22.4	25.6	16.5	88	24.1	26.7	12	7.9	14.9	14.5	13.3	28	17.7	26.7	9.3	22.8	29.6	38.9	19.1	18.4	20.4	8.1	41.3	16.5	96.3	21.3	28.8	11.2	33.5	28.7	35.4	16.3	13.4	26.1	11.8	12.7
TRAPPC6A	15.4	14.2	13.7	48.1	22.4	11.2	19.8	25.9	24.1	17.8	10.9	19	15.1	28.1	15.4	15.1	25.6	28.7	13.9	33.4	19.5	27.5	16.5	12.3	23.7	11.1	29.7	16.2	25.8	32.8	19.1	6.8	28	24.5	11.1	20.1	27.5	15.2	16.9	14.4
TRAPPC6B	12.2	15.3	10.9	4.7	14.2	27.2	11.1	11.6	9.6	10.6	11.7	11.9	12.4	6	9.2	13.3	13.4	23.7	10.1	12	11.3	8.1	13.4	12.4	12.5	10.1	8	12.7	14.9	11.1	8.5	11.4	12.6	9.2	12.5	13.2	15.4	17.9	11.9	12.3
TRAPPC8	8.5	7.3	9.9	10.1	8.2	8.6	8.6	6.3	9.5	9.9	8.1	5.8	10.7	9.3	7.4	10.1	12.2	17.6	8.6	12.6	7.5	9.1	14.1	9.4	8.1	10.5	7.9	8.4	11.8	10.5	11.6	9	10.4	8.8	29.3	15.9	12.1	11.9	13	8.9
TRAPPC9	6.8	7.9	6.7	11	5.2	11.1	7	12.1	7	7.8	5.7	5	8.1	11.6	5.6	9.7	6.9	5.6	6.4	7.8	5.6	10.1	26.5	7	6.4	5.8	8.1	8	32.4	5.5	8	6.9	7.6	7.7	5.2	11	9.4	17	6.6	5.5
TRIP11	10	10.2	8.4	7.5	10.2	5.3	11.1	4.9	9.8	10.1	9.4	6.5	11.7	7.5	9.8	10.3	13	12.5	7.7	9.2	8.8	24.7	18.5	11.2	9.3	9.5	10.7	8.2	7.7	8.7	7.7	9.8	8.4	14.9	13.2	10.8	16.2	15.2	11.1	10
USE1	24.2	26.5	19.6	28.3	19.4	24	15.2	37.8	15	16.9	15.2	18.4	16.5	18.3	19.5	29.4	17.4	23.9	14.6	27.5	30.3	34.2	13.7	15.1	13.8	10.5	37.2	14.3	50.8	21.3	15.1	14.3	21.4	19.5	9.8	24.6	16.1	34.7	17.8	17.6
USO1	33.8	37.5	31.4	12.9	37.8	19.3	42.7	30.9	32.8	34.6	31.3	62.6	48.4	29.1	31	55.3	37.4	74.5	29.5	31.7	48.9	55.7	36.4	42.2	38.6	35.8	53.3	36.2	188.6	35.3	32.8	34.4	25.7	39.7	41.8	29.9	51.8	133.4	38.6	38.8
VAMP7	28.4	23.5	23.4	36.6	23	22.9	22.3	14.2	22.1	22.7	20.8	15.1	21.8	15.9	21.4	19	37.8	46.5	24.1	25.8	22.7	13.8	31.2	39.1	20.7	23.6	16.8	19.4	18.2	19.6	26.7	27.1	21.2	17.9	14.5	29.1	23.6	23.2	27.8	24.7
VAPA	30.3	45.4	23.6	96	28.6	32.2	23.2	19.1	37.4	30.4	25.5	24.2	30.8	25.6	30.9	36.2	31.6	35.6	31.9	25.1	33.1	39.8	34.9	28.8	23.7	34.3	31.8	21.2	65.9	25.7	30	26.4	26.1	37.9	28.3	29.3	34.2	36.9	25.7	35.2
VAPB	15.1	25.1	10.9	4.1	10.4	24.8	8.7	16.7	13.1	19	9.5	10	11.8	10.6	9.4	20.7	17.6	10.4	11	9.4	14.4	12.7	27	8.9	11.9	9.5	15.7	11.9	44.8	12.7	17.7	11.2	8.5	12.2	6.7	11.9	22.2	38	6.5	9.1
VCP	40	31.9	32.7	51.3	45	28.3	55.7	84.3	45.6	32.9	28.7	50.3	32.4	29.4	34	61.8	39.9	58.3	40.6	41.5	36.5	21.2	63.5	44.4	51.5	35.4	35.1	56.9	92.6	42.1	27	40.9	37.9	35	28.2	58	42.9	129.8	51.9	55.6
VTI1A	6.3	4.6	6.7	13.6	4.5	6.1	3	3	6.2	7	3.7	4.8	7.1	3.1	4.4	5.6	6.6	4.6	4.6	7.5	2.7	3.8	7.2	3.8	4.5	7.2	4.9	4.7	7.1	5.6	7	5.5	5.5	5.3	4.4	8.4	6.1	5.9	9.1	5
WHAMM	4.5	2.7	3.8	30.7	3.8	2.7	2.7	5.9	3.6	4.4	3.8	2.8	3.3	2.6	2.8	3	3	3.3	3.7	5.4	3.9	4.5	6	4.5	3.7	3.9	4.9	3.3	9.8	4.8	4.4	3.2	6.1	4	2.3	5	4.1	7.5	4.6	3.8
YIF1A	33.4	28.2	27.6	16.5	23.8	20	27.2	74.7	41.6	54.8	25.9	33.6	34.7	28.7	24.6	38.1	31	91.5	27.1	22.3	32.2	82.5	39.2	33.3	28	36.4	49.2	28.6	57.1	27.4	44.9	39.5	19.6	41.8	20.2	21	35.9	56.8	24	34.5
YIF1B	19.4	18.3	32	68.2	11.8	28.8	15.7	42.8	20	19.8	13.4	10.6	21.4	17.7	15.9	23.1	12.4	23.4	18.6	31.3	19.3	25.8	16.3	22.7	14.7	15.6	27	12.1	28.1	18	18.1	17.5	24.6	14.3	13.9	20.3	11.8	25.6	20.3	17.4
YIPF4	6.8	6.1	5.3	2.3	8.1	12.9	5.9	17.7	6.7	5.6	6.6	6.9	4.8	4.6	4.3	7.1	7.4	8.9	5.4	5.7	6.4	14.2	6.2	5.7	6.3	6	7.2	5.4	7.7	6.8	5.6	6.3	6.7	6.2	4.1	7.7	9.8	5.8	4.9	5.1
YIPF5	21.4	19.7	17.1	20.7	23.3	16	23.8	21	24.9	29.5	19.5	20.5	27.6	19.6	20.6	17.4	24.4	30.6	19.6	18.4	21.2	30.9	24.8	29.1	17.6	25.1	25.4	18.5	9	17.2	26.5	27.4	15	22	20.2	15.6	21.9	13.8	23.2	23.1
YIPF6	13.8	14.3	7.6	6.4	14.4	15.2	14	13.2	12.1	11.4	12.9	14.1	11.2	12.8	10.7	11.2	18.3	21	12	6.2	10	14.1	19.9	17.6	19.2	13.6	15.9	14	16.3	10.4	11.1	12.4	8	14.9	6	6.5	21.2	15.8	7.2	11.9
YIPF7	0	0	0	0	0.1	0.2	0	0.5	0	0.2	0	0	0.4	0	0	0.5	0.1	0	0	0.1	0.1	0.5	0	0	0.2	0	0	0.2	66.5	0	0	0	0	0	0.2	0	0.2	20.6	0	0
YKT6	30.5	23.4	30.9	36.4	24.2	35.4	22.7	36.3	33.7	29.6	19	37.7	37.1	17.8	19.3	33.5	31.1	13.1	23.6	26.9	18.4	43.6	33.1	26.8	24.2	33.4	36.6	26.1	46.4	26.2	27.7	33.7	21.6	32.2	27.6	37.3	28	35.1	33.9	30.1
ZW10	6.7	5.8	7.8	9.1	10.6	5.1	7.8	5.4	8.1	7	7.4	7.2	9.3	5.9	5.7	5.3	8.5	12.6	6.2	9.2	6.8	8.3	7	7.5	7.6	9.7	8.1	7.1	9.4	13.4	6.9	8.4	6.8	7.1	13.1	11.8	6.5	11.5	11.7	8.2
