# Supplementary material for: Tissue-selective COPII modulator SEC16B aggravates cardiovascular disease by promoting lipid export
Source: EMBO J. 2026 Apr 24;45(11):3731–62. doi: 10.1038/s44318-026-00754-8 (PMC13226660; doi:10.1038/s44318-026-00754-8)
Supplement: Supplementary file 4 — Source data Fig. 1 [file 44318_2026_754_MOESM4_ESM.zip › Figure 1/1D/1D_heatmap data.xlsx]

## Sheet: Fig.1D
	Liver	Gut	Muscle	Testis	Heart	Brain	Cerebellum	Kidney	Lung
SAR1A	0.181818	0.0881375	0.128603	0.0606984	0.114745	0.0964523	0.0859202	0.111973	0.131652
SAR1B	0.333188	0.142888	0.0544024	0.133494	0.0956959	0.054184	0.0301508	0.115578	0.0404195
SEC12	0.1168	0.164	0.1144	0.128	0.132	0.1128	0.0704	0.0672	0.0944
SEC13	0.158606	0.15774	0.123938	0.0682961	0.124112	0.0729763	0.0625758	0.117871	0.113885
SEC22A	0.138249	0.0817972	0.124424	0.230415	0.0794931	0.0771889	0.0679724	0.109447	0.0910138
SEC22B	0.197385	0.130137	0.110834	0.0622665	0.0983811	0.0803238	0.0859278	0.116438	0.118306
SEC22C	0.0684187	0.139103	0.11101	0.0901676	0.102855	0.140009	0.096058	0.11237	0.140009
SEC23A	0.212317	0.139483	0.237345	0.0618673	0.123453	0.0621485	0.0494938	0.0604612	0.0534308
SEC23B	0.142466	0.100457	0.0785388	0.148402	0.0465753	0.120091	0.0762557	0.159361	0.127854
SEC24A	0.323972	0.207623	0.100301	0.0561685	0.0601805	0.0531595	0.0421264	0.0842528	0.0722166
SEC24B	0.292683	0.0813008	0.113821	0.0718157	0.098916	0.0691057	0.0724932	0.105691	0.0941734
SEC24C	0.148729	0.104145	0.104493	0.0912574	0.112156	0.0992685	0.138279	0.10101	0.100662
SEC24D	0.238235	0.188235	0.189216	0.0848039	0.0946078	0.0323529	0.0254902	0.0401961	0.106863
SEC31A	0.183556	0.117535	0.138117	0.0816556	0.116522	0.0597233	0.0609605	0.140029	0.101901
SEC31B	0.0759494	0.0843882	0.0337553	0.105485	0.105485	0.14346	0.308017	0.0801688	0.0632911
SEC16A	0.219569	0.107858	0.0724191	0.0993837	0.0832049	0.0947612	0.125578	0.0893683	0.107858
SEC16B	0.461171	0.328554	0.0346476	0.0167264	0.037037	0.037037	0.00238949	0.0525687	0.0298686
APOA1	0.824175	0.156066	7.77099e-05	0.0164009	0.00291208	4.09e-05	6.95299e-05	0.00014315	0.00011452
APOB	0.792221	0.203868	0.000142217	0.000142217	0.00341321	0	0	0.000213326	0
APOC3	0.961131	0.0380822	1.67497e-05	4.01994e-05	5.02492e-05	1.67497e-05	5.02492e-05	0.000566141	4.68993e-05
APOE	0.643423	0.0157855	0.001162	0.0135403	0.0174005	0.117717	0.0597839	0.10587	0.0253178
