# Supplementary material for: Tissue-selective COPII modulator SEC16B aggravates cardiovascular disease by promoting lipid export
Source: EMBO J. 2026 Apr 24;45(11):3731–62. doi: 10.1038/s44318-026-00754-8 (PMC13226660; doi:10.1038/s44318-026-00754-8)
Supplement: Supplementary file 5 — Source data Fig. 2 [file 44318_2026_754_MOESM5_ESM.zip]

Archive with 30 entries (20 files):
- Figure 2/
- Figure 2/2A/
- Figure 2/2A/2A_gel_Genotyping.tif
- Figure 2/2C/
- Figure 2/2C/2C_western_SEC16B.tif
- Figure 2/2C/2C_western_SEC16B_label.tif
- Figure 2/2C/2C_western_Tub.tif
- Figure 2/2C/2C_western_Tub_label.tif
- Figure 2/2D/
- Figure 2/2D/2D_Total Triglyceride.xlsx
- Figure 2/2E-F/
- Figure 2/2E-F/2E_FPLC_TG.xlsx
- Figure 2/2E-F/2F_AUC_TG.xlsx
- Figure 2/2G/
- Figure 2/2G/2G_Total Cholesterol.xlsx
- Figure 2/2H-I/
- Figure 2/2H-I/2H_FPLC_CHOL.xlsx
- Figure 2/2H-I/2I_AUC_CHOL.xlsx
- Figure 2/2J-K/
- Figure 2/2J-K/2J_western_ALB.tif
- Figure 2/2J-K/2J_western_ALB_label.tif
- Figure 2/2J-K/2J_western_APOA1.tif
- Figure 2/2J-K/2J_western_APOA1_label.tif
- Figure 2/2J-K/2J_western_APOB.tif
- Figure 2/2J-K/2J_western_APOB_label.tif
- Figure 2/2J-K/2K_Relative plasma protein.xlsx
- Figure 2/2L/
- Figure 2/2L/2L_Silver Staining.tif
- Figure 2/2M/
- Figure 2/2M/2M_VLDL_secretion.xlsx
