# Supplementary material for: Tissue-selective COPII modulator SEC16B aggravates cardiovascular disease by promoting lipid export
Source: EMBO J. 2026 Apr 24;45(11):3731–62. doi: 10.1038/s44318-026-00754-8 (PMC13226660; doi:10.1038/s44318-026-00754-8)
Supplement: Supplementary file 5 — Source data Fig. 2 [file 44318_2026_754_MOESM5_ESM.zip › Figure 2/2D/2D_Total Triglyceride.xlsx]

## Sheet: Fig.2D
CTL	LKO	LHets
98.4129	52.0211	106.426
93.7657	46.3528	90.233
99.3359	26.682	58.1853
106.139	36.8817	59.7045
128.99	46.1916	59.2578
86.8518	38.166	42.002
66.705	55.9482	60.1702
138.526	38.4874
97.0394	34.3833
86.2249	28.3399
120.027	32.2188
121.276	29.19
90.6459	27.9386
89.2104	15.0504
74.5976	33.173
69.0694	15.725
85.0983
