# Supplementary material for: Tissue-selective COPII modulator SEC16B aggravates cardiovascular disease by promoting lipid export
Source: EMBO J. 2026 Apr 24;45(11):3731–62. doi: 10.1038/s44318-026-00754-8 (PMC13226660; doi:10.1038/s44318-026-00754-8)
Supplement: Supplementary file 5 — Source data Fig. 2 [file 44318_2026_754_MOESM5_ESM.zip › Figure 2/2E-F/2E_FPLC_TG.xlsx]

## Sheet: Fig.3E
Fractions	CTL	HETS	KO
7	0	0	0.327201
9	0	0.260485	0.53126
11	0	0	0.137216
13	6.23899		0.104379
15	10.9248	9.06176	2.57654
17	4.56442	4.22657	1.35453
19	2.73806	2.47855	0.489041
21	1.85181	1.61924	0.245109
23	1.85426	1.25201	0.292019
25	2.31697	1.6682	0.482004
27	1.60455	1.52376	0.594588
29	0.735435	0.874983	0.413985
31	0.311897	0.370654	0.308437
33	0.270278	0.140523
35	0.152764	0.111144	0.2756
37	0.106248	0.069525	0.226345
39	0.231106	0.245795
41	0.353516	0.289863	0.289673
45	0.304552	0.147867	0.409294
