# Supplementary material for: Tissue-selective COPII modulator SEC16B aggravates cardiovascular disease by promoting lipid export
Source: EMBO J. 2026 Apr 24;45(11):3731–62. doi: 10.1038/s44318-026-00754-8 (PMC13226660; doi:10.1038/s44318-026-00754-8)
Supplement: Supplementary file 5 — Source data Fig. 2 [file 44318_2026_754_MOESM5_ESM.zip › Figure 2/2G/2G_Total Cholesterol.xlsx]

## Sheet: Fig.2G
CTL	LKO	LHets
111.004	73.2759	99.4563
107.023	70.0212	105.211
113.595	70.9376	92.9447
121.801	72.5491	92.2152
108.859	73.3707	93.1339
107.724	59.773	99.7535
103.779	70.6705	93.7283
113.399	51.8892
104.17	54.4723
101.049	60.7154
116.663	60.6601
98.2528	65.6608
105.601	60.8877
99.889	60.5902
121.695	94.0284
117.768	83.7054
125.027
