# Supplementary material for: Tissue-selective COPII modulator SEC16B aggravates cardiovascular disease by promoting lipid export
Source: EMBO J. 2026 Apr 24;45(11):3731–62. doi: 10.1038/s44318-026-00754-8 (PMC13226660; doi:10.1038/s44318-026-00754-8)
Supplement: Supplementary file 5 — Source data Fig. 2 [file 44318_2026_754_MOESM5_ESM.zip › Figure 2/2H-I/2H_FPLC_CHOL.xlsx]

## Sheet: Sheet1
Fractions	CTL	LHets	LKO
7	0	0	0.09517
9	0	0	0.090769
11	0	0	0.081969
13	0	0.003329	0.089669
15	0.478354	0.358832	0.216178
17	0.146347	0.186188	0.173275
19	0.158606	0.072795	0.124872
21	0.096291	0.103442	0.131472
23	0.188231	0.197425	0.191977
25	0.524325	0.46916	0.293184
27	0.990156	0.634653	0.365789
29	1.00548	0.59992	0.396592
31	1.12602	1.01263	0.715615
33	4.39595		3.34041
35	8.85704	8.08285	5.50096
37	5.17702	5.10398	3.35251
39	2.66041	2.21092	1.72219
41	2.49389	2.17619	1.48017
43	1.7788	1.41921	1.06984
45	0.742938	0.418082	0.485698
