# Supplementary material for: Tissue-selective COPII modulator SEC16B aggravates cardiovascular disease by promoting lipid export
Source: EMBO J. 2026 Apr 24;45(11):3731–62. doi: 10.1038/s44318-026-00754-8 (PMC13226660; doi:10.1038/s44318-026-00754-8)
Supplement: Supplementary file 5 — Source data Fig. 2 [file 44318_2026_754_MOESM5_ESM.zip › Figure 2/2H-I/2I_AUC_CHOL.xlsx]

## Sheet: VLDL
CTL	LKO	HETS
1.008	0.2649	0.6592

## Sheet: LDL
CTL	LKO	HETS
2.417	0.7494	1.549
