# Supplementary material for: Tissue-selective COPII modulator SEC16B aggravates cardiovascular disease by promoting lipid export
Source: EMBO J. 2026 Apr 24;45(11):3731–62. doi: 10.1038/s44318-026-00754-8 (PMC13226660; doi:10.1038/s44318-026-00754-8)
Supplement: Supplementary file 5 — Source data Fig. 2 [file 44318_2026_754_MOESM5_ESM.zip › Figure 2/2J-K/2K_Relative plasma protein.xlsx]

## Sheet: Fig.2K
	CTL			LKO
APOB	1.01773	1.02992	0.952349	0.374783	0.117579	0.328206
APOA1	1.03394	1.16758	0.798476	0.599912	0.637026	0.437153
ALB	1.03081	0.906837	1.06236	0.974427	0.794077	0.974259
