# Supplementary material for: Tissue-selective COPII modulator SEC16B aggravates cardiovascular disease by promoting lipid export
Source: EMBO J. 2026 Apr 24;45(11):3731–62. doi: 10.1038/s44318-026-00754-8 (PMC13226660; doi:10.1038/s44318-026-00754-8)
Supplement: Supplementary file 5 — Source data Fig. 2 [file 44318_2026_754_MOESM5_ESM.zip › Figure 2/2M/2M_VLDL_secretion.xlsx]

## Sheet: Fig.2M
Time	WT				Sec16b LKO
0	92	107.5	93	122.5	85	48	40.9	52.8
1	758.5	670.7	737.9	845.3	362.9	356.2	386.8	464.2
2	1173.4	1215.3	1268.6	1314.9	557.6	563.1	609.9	708.6
4	1842	1953	2041	2029	963.9	867.6	951.4	1101.1
