# Supplementary material for: Tissue-selective COPII modulator SEC16B aggravates cardiovascular disease by promoting lipid export
Source: EMBO J. 2026 Apr 24;45(11):3731–62. doi: 10.1038/s44318-026-00754-8 (PMC13226660; doi:10.1038/s44318-026-00754-8)
Supplement: Supplementary file 6 — Source data Fig. 3 [file 44318_2026_754_MOESM6_ESM.zip]

Archive with 29 entries (23 files):
- Figure 3/
- Figure 3/3A-C/
- Figure 3/3A-C/3A_KO ER.tiff
- Figure 3/3A-C/3A_KO Golgi.tif
- Figure 3/3A-C/3A_KO Mitochondrial.tif
- Figure 3/3A-C/3A_WT ER.tiff
- Figure 3/3A-C/3A_WT Golgi.tiff
- Figure 3/3A-C/3A_WT Mitochondrial.tiff
- Figure 3/3D/
- Figure 3/3D/3D_F480 CTL.tif
- Figure 3/3D/3D_F480 KO.tif
- Figure 3/3D/3D_H&E CTL.tif
- Figure 3/3D/3D_H&E KO.tif
- Figure 3/3D/3D_ORO CTL.tif
- Figure 3/3D/3D_ORO KO.tif
- Figure 3/3E/
- Figure 3/3E/3E_Liver CHOL.xlsx
- Figure 3/3E/3E_Liver TG.xlsx
- Figure 3/3F/
- Figure 3/3F/3F_ALT AST.xlsx
- Figure 3/3L/
- Figure 3/3L/3L_western_ACC.tif
- Figure 3/3L/3L_western_ACC_label.tif
- Figure 3/3L/3L_western_FASN.tif
- Figure 3/3L/3L_western_FASN_label.tif
- Figure 3/3L/3L_western_SREBP1.tif
- Figure 3/3L/3L_western_SREBP1_label.tif
- Figure 3/3L/3L_western_Tub.tif
- Figure 3/3L/3L_western_Tub_label.tif
