# Supplementary material for: Tissue-selective COPII modulator SEC16B aggravates cardiovascular disease by promoting lipid export
Source: EMBO J. 2026 Apr 24;45(11):3731–62. doi: 10.1038/s44318-026-00754-8 (PMC13226660; doi:10.1038/s44318-026-00754-8)
Supplement: Supplementary file 6 — Source data Fig. 3 [file 44318_2026_754_MOESM6_ESM.zip › Figure 3/3E/3E_Liver CHOL.xlsx]

## Sheet: Fig.3E
	CTL								LKO
Fasted	3.14222	3.61902	2.18824	3.11503	3.09848	3.7024	3.90095	4.01677	3.42035	4.25475	3.13157	5.10052	4.55451	6.29181	3.31358	4.20705
Refed	4.05609	3.03295	3.61902	3.49982	3.45915	4.30442			3.12235	3.76802	4.01635	3.03295	3.07268	3.33095
		CTL ad libitum			CTL Fast		CTL Refed		Standard curve
		KO ad libitum			KO Fast		KO Refed
Plate1	Absorbance：505												After calculation
Blank	Blank	Blank	Blank	Blank	Blank	Blank	Blank	Blank	Blank	Blank	Blank		Blank	Blank	Blank	Blank	Blank	Blank	Blank	Blank	Blank	Blank	Blank	Blank
Blank	0.0623	0.075	0.0579	0.0592	0.0593	0.0573	0.0558	0.0574	0.0588	0.0672	Blank		Blank	3.76802	5.02956	3.33095	3.46008	3.47002	3.27135	3.12235	3.28128	3.42035	4.25475	Blank
Blank	0.056	0.0608	0.0558	0.0648	0.0549	0.0553	0.0579	0.0652	0.0549	0.0608	Blank		Blank	3.14221	3.61902	3.12235	4.01635	3.03295	3.07268	3.33095	4.05609	3.03295	3.61902	Blank
Blank	0.0596	0.0677	Blank	0.7972	0.3242	0.2541	0.1134	0.0486	Blank	0.0623	Blank		Blank	3.49982	4.30442	Blank	Standard curve					Blank	3.76802	Blank
Blank	Blank	Blank	Blank	Blank	Blank	Blank	Blank	Blank	Blank	Blank	Blank		Blank	Blank	Blank	Blank	Blank	Blank	Blank	Blank	Blank	Blank	Blank	Blank
Blank	Blank	Blank	Blank	Blank	Blank	Blank	Blank	Blank	Blank	Blank	Blank		Blank	Blank	Blank	Blank	Blank	Blank	Blank	Blank	Blank	Blank	Blank	Blank
Blank	Blank	Blank	Blank	Blank	Blank	Blank	Blank	Blank	Blank	Blank	Blank		Blank	Blank	Blank	Blank	Blank	Blank	Blank	Blank	Blank	Blank	Blank	Blank
Blank	Blank	Blank	Blank	Blank	Blank	Blank	Blank	Blank	Blank	Blank	Blank		Blank	Blank	Blank	Blank	Blank	Blank	Blank	Blank	Blank	Blank	Blank	Blank
Plate2	Absorbance：505
Blank	Blank	Blank	Blank	Blank	Blank	Blank	Blank	Blank	Blank	Blank	Blank		Blank	Blank	Blank	Blank	Blank	Blank	Blank	Blank	Blank	Blank	Blank	Blank
Blank	0.9445	0.4235	0.1706	0.1284	0.0478	Blank	Blank	Blank	Blank	Blank	Blank		Blank	Standard curve					Blank	Blank	Blank	Blank	Blank	Blank
Blank	0.0554	0.1471	0.1354	0.0552	0.0625	0.0649	0.2137	0.1277	0.0663	0.1338	Blank		Blank	3.11503	10.7013	9.73333	3.09848	3.7024	3.90095	16.211	9.09631	4.01677	9.60096	Blank
Blank	0.0556	0.0794	0.0951	0.2381	0.1636	0.0728	0.0938	0.0578	0.0686	0.1042	Blank		Blank	3.13157	5.10052	6.39936	18.2296	12.0663	4.55451	6.29181	3.31357	4.20705	7.15219	Blank
Blank	Blank	Blank	Blank	Blank	Blank	Blank	Blank	Blank	Blank	Blank	Blank		Blank	Blank	Blank	Blank	Blank	Blank	Blank	Blank	Blank	Blank	Blank	Blank
Blank	Blank	Blank	Blank	Blank	Blank	Blank	Blank	Blank	Blank	Blank	Blank		Blank	Blank	Blank	Blank	Blank	Blank	Blank	Blank	Blank	Blank	Blank	Blank
Blank	Blank	Blank	Blank	Blank	Blank	Blank	Blank	Blank	Blank	Blank	Blank		Blank	Blank	Blank	Blank	Blank	Blank	Blank	Blank	Blank	Blank	Blank	Blank
Blank	Blank	Blank	Blank	Blank	Blank	Blank	Blank	Blank	Blank	Blank	Blank		Blank	Blank	Blank	Blank	Blank	Blank	Blank	Blank	Blank	Blank	Blank	Blank
Plate3	Absorbance：505
Blank	Blank	Blank	Blank	Blank	Blank	Blank	Blank	Blank	Blank	Blank	Blank		Blank	Blank	Blank	Blank	Blank	Blank	Blank	Blank	Blank	Blank	Blank	Blank
Blank	0.818	0.3573	0.2308	0.1491	0.0467	Blank	Blank	Blank	Blank	Blank	Blank		Blank	Standard curve					Blank	Blank	Blank	Blank	Blank	Blank
Blank	Blank	Blank	Blank	Blank	Blank	Blank	Blank	Blank	Blank	Blank	Blank		Blank	Blank	Blank	Blank	Blank	Blank	Blank	Blank	Blank	Blank	Blank	Blank
Blank	0.1986	0.0712	0.1283	0.1941	0.0953	0.0686	0.0907	0.0944	Blank	Blank	Blank		Blank	6.92023	1.13467	3.72773	6.71587	2.22911	1.0166	2.02022	2.18824	Blank	Blank	Blank
Blank	0.0757	0.1394	0.0625	0.0888	0.0843	0.1115	Blank	Blank	Blank	Blank	Blank		Blank	2.67806	8.46361	1.47917	3.86787	3.45915	5.92959	Blank	Blank	Blank	Blank	Blank
Blank	Blank	Blank	Blank	Blank	Blank	Blank	Blank	Blank	Blank	Blank	Blank		Blank	Blank	Blank	Blank	Blank	Blank	Blank	Blank	Blank	Blank	Blank	Blank
Blank	Blank	Blank	Blank	Blank	Blank	Blank	Blank	Blank	Blank	Blank	Blank		Blank	Blank	Blank	Blank	Blank	Blank	Blank	Blank	Blank	Blank	Blank	Blank
Blank	Blank	Blank	Blank	Blank	Blank	Blank	Blank	Blank	Blank	Blank	Blank		Blank	Blank	Blank	Blank	Blank	Blank	Blank	Blank	Blank	Blank	Blank	Blank
