# Supplementary material for: Tissue-selective COPII modulator SEC16B aggravates cardiovascular disease by promoting lipid export
Source: EMBO J. 2026 Apr 24;45(11):3731–62. doi: 10.1038/s44318-026-00754-8 (PMC13226660; doi:10.1038/s44318-026-00754-8)
Supplement: Supplementary file 6 — Source data Fig. 3 [file 44318_2026_754_MOESM6_ESM.zip › Figure 3/3E/3E_Liver TG.xlsx]

## Sheet: Fig.3E
	CTL								LKO
Fasted	29.8296	33.9569	40.0403	28.2203	23.1687	28.9928	26.516	30.1944	64.0201	56.2932	67.1012	48.0838	63.1775	51.1982	76.6773	69.6025
Refed	27.3019	24.2982	22.8381	12.0334	49.5098	75.6849			56.8009	32.6	42.8902	25.7305	46.1859	33.921
