# Supplementary material for: Tissue-selective COPII modulator SEC16B aggravates cardiovascular disease by promoting lipid export
Source: EMBO J. 2026 Apr 24;45(11):3731–62. doi: 10.1038/s44318-026-00754-8 (PMC13226660; doi:10.1038/s44318-026-00754-8)
Supplement: Supplementary file 6 — Source data Fig. 3 [file 44318_2026_754_MOESM6_ESM.zip › Figure 3/3F/3F_ALT AST.xlsx]

## Sheet: Fig.3F
	CTL											LKO
ALT	32.48	38.398	25.48	38.176	30.969	24.749	19.563	21.122	20.742	23.233	25.225	24.546	50.04	24.97	23.263	33.766	18.306	13.187	13.412
AST	36.18	45.942	40.076	49.55	110.556	63.176	68.784	79.075	75.577	66.233	67.777	35.198	42.922	36.97	100.952	88.463	59.508	60.353	58.824
