# Supplementary material for: Tissue-selective COPII modulator SEC16B aggravates cardiovascular disease by promoting lipid export
Source: EMBO J. 2026 Apr 24;45(11):3731–62. doi: 10.1038/s44318-026-00754-8 (PMC13226660; doi:10.1038/s44318-026-00754-8)
Supplement: Supplementary file 7 — Source data Fig. 4 [file 44318_2026_754_MOESM7_ESM.zip]

Archive with 41 entries (34 files):
- Figure 4/
- Figure 4/4A/
- Figure 4/4A/4A_Structure SEC16B SEC13.tiff
- Figure 4/4A/4A_Structure SEC31 SEC13.tiff
- Figure 4/4B/
- Figure 4/4B/4B_western_SEC16 SEC13.tif
- Figure 4/4B/4B_western_SEC16 SEC13_label.tif
- Figure 4/4B/4B_western_SEC23 SEC24.tif
- Figure 4/4B/4B_western_SEC23 SEC24_label.tif
- Figure 4/4B/4B_western_SEC31.tif
- Figure 4/4B/4B_western_SEC31_label.tif
- Figure 4/4C/
- Figure 4/4C/4C_image_Enlarge_SEC16B OE_GFP-SEC16B.tiff
- Figure 4/4C/4C_image_Enlarge_SEC16B OE_HA-SEC13.tiff
- Figure 4/4C/4C_image_Enlarge_SEC16B OE_Merge.tiff
- Figure 4/4C/4C_image_Enlarge_SEC61B OE_GFP-SEC61B.tiff
- Figure 4/4C/4C_image_Enlarge_SEC61B OE_HA-SEC13.tiff
- Figure 4/4C/4C_image_Enlarge_SEC61B OE_Merge.tiff
- Figure 4/4C/4C_image_SEC16B OE_Merge.tiff
- Figure 4/4C/4C_image_SEC61B OE_Merge.tiff
- Figure 4/4D/
- Figure 4/4D/4D_image_CTL_Merge.tiff
- Figure 4/4D/4D_image_Enlarge_CTL_GFP.tiff
- Figure 4/4D/4D_image_Enlarge_CTL_Merge.tiff
- Figure 4/4D/4D_image_Enlarge_CTL_SEC24A.tiff
- Figure 4/4D/4D_image_Enlarge_SEC16B OE_GFP-16B.tiff
- Figure 4/4D/4D_image_Enlarge_SEC16B OE_Merge.tiff
- Figure 4/4D/4D_image_Enlarge_SEC16B OE_SEC24A.tiff
- Figure 4/4D/4D_image_SEC16B OE_Merge.tiff
- Figure 4/4E-F/
- Figure 4/4E-F/4E_image_LKO_BFA_SEC24A.tiff
- Figure 4/4E-F/4E_image_LKO_SEC24A.tiff
- Figure 4/4E-F/4E_image_WT_BFA_SEC24A.tiff
- Figure 4/4E-F/4E_image_WT_SEC24A.tiff
- Figure 4/4E-F/4F_SEC24A IntDensity.xlsx
- Figure 4/4G-H/
- Figure 4/4G-H/4G_image_LKO_BFA_SEC31A.tiff
- Figure 4/4G-H/4G_image_LKO_SEC31A.tiff
- Figure 4/4G-H/4G_image_WT_BFA_SEC31A.tiff
- Figure 4/4G-H/4G_image_WT_SEC31A.tiff
- Figure 4/4G-H/4H_SEC31A  IntDensity.xlsx
