# Supplementary material for: Tissue-selective COPII modulator SEC16B aggravates cardiovascular disease by promoting lipid export
Source: EMBO J. 2026 Apr 24;45(11):3731–62. doi: 10.1038/s44318-026-00754-8 (PMC13226660; doi:10.1038/s44318-026-00754-8)
Supplement: Supplementary file 7 — Source data Fig. 4 [file 44318_2026_754_MOESM7_ESM.zip › Figure 4/4E-F/4F_SEC24A IntDensity.xlsx]

## Sheet: Fig.4F
WT	Sec16b LKO	WT+BFA	Sec16b LKO+BFA
21.5393	14.0137	39.2706	499.657
29.3787	96.4412	116.378	499.461
45.2058	97.7756	99.2527	497.289
91.0606	235.878	255.863	497.175
12.1007	150.201	24.9979	495.126
53.5714	92.6261	32.1064	495.046
61.5525	259.588	55.9327	494.926
8.56881	14.1004	20.1526	494.214
58.8905	184.151	24.1589	493.786
99.3795	63.5211	15.434	493.525
22.934	69.5723	121.421	492.713
26.5656	49.0764	70.949	492.306
29.4221	16.2819	286.104	491.675
82.5346	56.0744	213.613	491.096
13.8843	206.212	16.1152	490.745
25.9455	72.088	23.2569	490.741
21.3177	26.2412	205.728	489.717
17.2364	48.458	59.9479	487.877
61.2549	61.7612	171.342	487.757
65.6437	248.216	102.846	487.275
54.6649	34.1232	80.1873	487.017
32.1159	10.1576	208.753	486.147
99.0598	37.9109	265.871	485.966
13.6009	41.6679	272.641	485.473
12.5294	109.904	264.973	484.984
52.2766	13.3842	298.102	484.356
37.8245	33.3043	296.629	483.216
15.1485	35.8538	47.6835	482.845
24.7929	68.4966	22.5044	481.404
12.1658	53.7029	18.7241	480.341
47.6608	206.786	15.7257	480.295
21.5158	13.3078	46.0676	480.129
10.8078	177.991	132.62	478.916
21.7972	77.7189	210.096	478.843
27.4246	60.4249	214.282	478.647
12.494	138.882	49.511	477.349
9.27136	10.3337	27.4999	477.301
97.6773	33.5016	94.4492	473.933
11.1534	121.52	75.8242	473.699
13.7602	13.1797	78.8024	472.972
13.0288	10.6022	146.274	472.813
42.9933	110.386	25.9404	470.372
11.2137	10.8849	27.8554	470.305
19.6483	106.145	110.642	469.379
33.8209	146.876	33.7215	468.98
25.1914	17.5612	93.2964	468.636
31.6776	37.3792	29.2715	468.357
9.52178	15.9646	125.904	467.355
61.6755	32.4941	16.2071	466.703
84.835	238.853	78.7401	466.307
73.7857	155.788	26.6421	466.21
28.3756	91.7142	31.5151	464.93
20.3615	108.692	48.8805	464.438
7.55306	69.1422	75.434	464.384
16.4874	15.5059	17.1224	464.379
20.0318	225.269	76.0446	464.191
8.46415	21.2885	122.757	463.931
70.5544	170.538	44.9072	463.642
35.7444	42.2991	142.962	463.51
10.9436	74.201	106.111	462.718
23.0159	18.6352	45.2257	461.776
82.784	56.6384	26.5943	461.386
14.4172	24.1124	118.882	459.026
17.2402	16.945	177.617	457.924
48.0499	115.462	109.481	456.694
74.6824	58.7988	91.6524	455.672
22.9792	28.9535	56.9032	455.65
15.5366	96.5613	24.8264	455.537
33.4083	17.4505	83.8675	454.613
11.7536	82.9287	20.1436	454.505
26.7367	180.934	22.4786	454.232
99.5375	45.1983	88.5067	454.212
53.5644	79.4144	65.3999	453.226
69.4878	22.9831	183.442	453.107
23.6061	20.4909	72.6867	452.857
13.9178	20.9632	21.3708	452.143
75.9234	89.9057	282.328	451.94
12.7658	15.4521	16.4059	451.614
15.1062	25.8942	222.343	450.565
28.8386	217.985	15.1264	449.217
18.0953	17.232	32.6372	448.954
16.066	80.7905	37.7088	448.714
19.3026	17.5332	93.1849	448.045
11.2024	268.214	44.1641	447.69
19.5729	149.114	165.881	447.591
30.9037	59.1202	22.0373	446.822
22.7181	88.474	75.0513	446.691
17.2667	25.648	24.9812	445.561
92.4631	153.932	33.5063	445.035
53.8073	31.1423	53.0449	444.406
11.3688	17.1187	33.6546	442.402
19.0309	10.2657	30.255	441.836
49.5644	40.7684	27.7228	440.466
26.3317	28.7886	66.391	438.643
20.888	17.1421	132.183	438.536
17.0325	25.9241	28.3743	436.784
19.8407	21.2254	66.9671	435.284
22.0426	62.386	213.509	434.878
40.0505	178.117	65.103	434.723
27.2297	14.1851	104.659	434.564
9.82845	106.704	15.6855	434.116
11.0197	63.1346	79.5108	433.723
12.379	49.4337	31.3757	433.357
18.9668	20.0757	16.9552	433.258
9.71051	11.2117	29.7669	433.088
15.4104	238.392	15.6602	432.616
39.707	25.1173	205.846	432.266
26.486	24.9761	105.134	432.263
10.9665	72.6629	20.7805	431.782
78.5242	10.6862	38.9356	431.719
28.0242	28.2789	93.7983	430.775
65.3763	46.8727	15.0396	430.157
65.3843	10.9305	20.5147	429.548
8.14615	15.6494	19.6205	428.526
9.91471	166.524	49.4451	427.749
50.8646	36.722	290.493	427.645
10.4525	28.0277	148.818	427.128
12.2152	85.1348	53.5144	426.54
20.3225	63.7669	17.3544	426.356
45.6707	51.3683	19.1273	426.337
25.4105	44.4045	208.628	425.894
14.0742	76.1717	51.862	425.132
70.7005	70.3694	32.7698	424.628
16.0824	50.6109	27.1725	423.974
15.6208	25.4554	180.134	421.565
31.574	115.639	17.7191	421.349
23.8036	14.7891	33.8513	420.81
8.79095	177.816	27.3273	420.609
76.0471	60.4463	16.7769	420.14
25.8522	56.3285	49.4697	419.71
34.941	13.1133	35.1715	418.56
18.6475	18.9234	47.7439	418.341
41.275	26.6443	246.152	418.179
15.5837	87.2192	15.8069	417.493
35.5419	217.479	111.274	417.397
27.2809	86.9965	21.7357	417.329
17.3162	225.933	100.758	417.226
51.119	11.4235	20.1497	416.894
16.1333	35.698	17.9494	416.578
22.1843	16.0301	67.7584	413.322
34.2171	87.9201	272.237	413.199
23.5061	43.4721	103.031	412.662
70.1197	53.0003	23.6242	412.27
51.354	22.8001	18.7314	411.679
16.7353	41.3629	130.987	411.074
33.0253	44.269	71.7909	410.211
15.3381	174.518	186.434	408.999
18.9519	79.2969	18.0368	408.762
12.6041	11.0082	17.7861	408.715
92.8227	19.2455	115.61	408.588
86.442	128.691	15.8658	408.539
19.2617	27.4222	26.7763	408.361
34.7226	74.0115	25.5255	408.156
12.8125	49.5114	216.007	407.967
18.9095	56.5066	65.2952	406.901
16.9753	74.6148	18.2511	405.985
90.978	24.541	26.9437	405.176
43.1775	18.3942	202.093	404.885
42.4943	44.2805	75.931	404.155
20.7112	17.2879	100.204	403.891
89.2373	44.7756	22.4509	403.127
21.6188	106.335	33.6385	403.01
8.10718	37.0718	32.8604	402.411
23.407	41.7561	116.547	402.41
12.9031	16.642	46.6605	402.08
9.50718	10.229	16.0401	402.032
57.147	210.461	16.99	400.285
32.9606	116.486	33.164	399.799
38.4008	15.7873	16.2853	399.054
42.728	48.0367	15.0162	398.945
26.8358	15.8027	43.5763	398.789
13.2651	26.2209	163.089	398.584
90.6889	13.5723	94.2625	397.835
62.9351	76.6851	25.9857	397.684
68.6975	20.3634	18.2858	397.354
36.4683	27.0825	74.655	397.154
18.3039	13.2168	20.988	397.014
72.2	87.5919	41.4228	396.784
11.2782	25.4254	83.2302	396.625
24.5594	60.9154	15.6687	396.51
22.8638	30.2982	26.0138	396.054
17.0257	84.525	28.6009	395.972
17.5996	12.1853	73.8479	395.357
50.5164	13.8308	16.0046	393.586
21.1757	34.403	31.1198	393.069
13.1354	50.9601	104.848	392.575
32.6442	165.661	15.0119	392.411
13.6382	256.373	116.599	391.553
94.1276	16.342	15.793	391.333
15.2852	36.3932	32.6067	391.318
28.9	106.876	15.1168	390.74
28.0084	25.0114	262.569	390.611
58.3139	11.6053	235.92	390.214
43.6636	15.8554	22.1969	389.739
13.212	176.454	23.9258	389.444
23.1589	24.957	35.7595	389.296
40.3514	34.2332	129.769	389.17
11.8819	35.5907	102.767	389.034
25.4449	81.2899	22.824	388.957
12.4781	24.9921	15.0724	388.303
13.5635	64.0945	28.4616	388.301
33.5475	210.887	23.351	388.225
45.9564	29.3013	94.2277	386.533
8.97001	12.0875	16.3104	386.425
13.0403	41.3162	153.929	386.18
14.1803	12.61	15.8048	385.651
35.6289	25.0255	56.3111	385.097
31.1751	19.1805	30.0622	383.997
21.475	243.901	220.99	383.448
9.45706	43.0859	24.9567	382.697
11.9278	36.35	21.643	382.388
7.48365	93.4712	19.9209	382.1
11.8026	11.099	32.8819	381.865
40.7228	21.4814	19.4662	381.371
19.2475	43.2172	79.8639	380.882
13.6522	11.8253	142.73	380.744
8.83271	115.36	219.247	380.693
15.6916	234.875	69.0786	380.215
52.9253	31.1985	25.4312	379.34
23.6037	19.1624	90.9322	378.838
10.8344	51.8301	30.2978	378.649
32.8534	75.6554	118.449	378.493
34.4078	55.8907	32.4858	378.483
58.3391	169.662	80.5403	377.873
67.1827	76.9116	88.9685	377.644
20.821	166.116	83.642	377.403
12.6595	16.0689	194.826	377.198
59.6559	44.2274	15.7778	376.316
12.982	192.161	172.521	376.038
18.2341	103.082	78.4494	375.601
46.8903	13.4428	19.2254	375.54
17.5681	14.7966	147.003	375.401
33.2085	115.022	142.288	374.839
45.7183	12.0514	67.3553	374.795
56.1996	15.6486	33.4162	374.781
44.2193	12.1069	299.26	374.687
12.1304	11.0184	35.0935	373.764
11.9894	54.1851	48.5729	373.641
22.9549	90.1319	219.754	373.383
20.964	16.9853	26.9122	373.23
10.8629	17.4667	135.549	373.029
14.7196	53.9149	21.7842	372.885
46.6339	20.6853	30.3728	372.781
9.22833	224.219	41.5399	372.767
62.8503	243.95	247.061	371.61
34.0836	18.8264	15.1157	371.564
39.6797	114.418	20.3767	371.352
11.6625	75.6206	25.1717	371.198
14.3176	33.3669	64.9912	369.632
31.8432	19.9158	16.495	368.903
18.8438	18.4974	20.8332	368.568
9.73611	21.3474	45.5032	368.221
89.3132	171.568	133.384	366.995
32.3884	139.958	19.1901	366.575
16.5163	11.82	116.003	366.528
13.2155	112.225	40.5449	366.153
19.3738	19.5038	15.9761	365.733
69.8986	98.8046	250.985	364.983
74.7033	17.4154	150.207	364.296
58.3774	41.2178	51.1532	364.289
36.3516	18.2484	285.62	364.01
32.009	75.6773	90.8512	363.979
15.9046	13.1356	19.2463	363.502
38.402	63.4514	54.1924	362.761
24.4262	32.7315	215.152	361.959
68.0895	11.1258	30.6419	361.641
38.5984	122.649	75.6917	361.256
53.7853	59.1109	23.5835	361.057
41.1316	44.7249	76.989	360.922
28.6344	77.1827	21.1198	360.235
68.5884	23.1347	25.8455	358.914
22.5961	17.0235	63.8354	358.276
16.4917	37.6202	19.6152	357.084
16.6099	19.7456	100.412	356.723
18.8231	78.2992	26.4729	356.451
13.5241	14.3392	22.1605	355.505
75.4568	212.542	76.7677	355.044
17.7601	13.1978	22.687	354.966
21.2839	59.2347	66.5798	354.888
43.4727	87.596	147.544	354.614
29.3457	245.425	69.9749	354.239
15.4232	11.5282	94.8774	353.43
23.861	113.116	54.9322	353.009
27.8399	84.1367	121.337	353.005
94.4147	51.6401	44.3595	352.672
82.8967	25.1498	41.1899	352.58
22.24	59.1072	33.7326	352.545
35.9784	99.9597	259.077	351.865
27.0682	37.488	35.6303	351.833
8.74383	29.3433	101.328	351.37
53.2832	74.5208	142.613	351.083
29.6696	218.937	88.6281	351.038
19.0997	31.6172	48.4442	350.738
14.5303	10.4834	18.2033	350.51
14.5514	142.15	65.0663	350.443
55.6149	24.5166	59.896	350.26
44.2276	17.4708	33.9675	350.018
13.679	15.7844	130.436	349.392
35.7748	30.6545	21.2641	349.089
10.524	10.7485	153.726	349.072
17.5126	15.1039	27.6659	348.629
41.7143	16.1449	15.3043	348.392
8.45376	32.5487	28.7092	348.185
12.2547	58.6152	38.6885	348.169
14.4104	24.5031	15.9157	348.009
56.2706	79.2433	30.1238	347.772
18.615	71.3081	33.3936	346.973
35.031	56.5406	18.3093	346.915
13.7084	80.9926	15.0221	346.69
9.0118	24.6954	57.4747	346.163
41.7354	19.957	25.8362	345.992
34.1044	22.7437	66.446	345.84
28.0408	239.306	28.5921	345.077
39.2393	19.0186	23.932	344.631
67.7234	50.1566	34.4724	344.07
8.07475	46.0039	24.0536	343.818
20.9831	180.803	280.752	343.729
61.0812	210.837	15.5702	343.722
97.0653	44.2203	27.5574	343.604
52.489	166.761	272.69	343.233
29.7154	88.3736	119.463	343.058
78.4527	19.1593	35.9974	342.157
84.0113	71.317	95.4061	342.093
23.5032	21.6962	19.886	341.966
81.0199	141.184	37.0032	341.772
54.1831	33.5794	15.7964	341.732
12.8101	20.0456	31.1477	341.305
66.7275	257.122	40.0046	340.86
37.6942	14.172	78.2117	340.777
45.8905	23.0894	75.3903	340.649
10.3589	204.389	74.2614	340.575
49.9416	26.4475	17.3695	340.533
41.3286	33.0311	191.195	340.021
82.5259	26.7584	26.4466	339.776
26.8225	18.7824	24.5834	339.643
11.7024	17.1409	16.6681	339.436
32.7277	66.8348	25.2941	339.249
25.1344	218.568	32.1836	338.764
36.247	19.233	127.816	338.602
10.5211	33.6862	152.026	337.994
14.0654	12.2072	21.1605	337.488
13.6609	162.389	27.2557	337.45
68.9377	12.308	28.2892	337.351
18.6857	39.7245	267.16	336.642
95.4044	47.2743	64.1217	336.504
15.5252	114.314	57.4374	336.325
20.9932	10.9012	15.2851	335.298
34.368	13.0662	251.265	335.149
60.4093	18.236	20.4881	335.067
30.0108	24.5394	55.5532	335.044
33.0574	95.0329	223.553	334.105
21.4471	33.206	146.734	334.039
33.0958	12.5182	115.383	333.502
17.5984	11.0164	24.5511	333.354
16.7916	42.9473	40.4008	333.342
16.8833	19.8717	98.7704	333.235
12.5313	190.061	46.278	333.006
11.1842	29.7171	48.4584	332.765
21.7593	26.7821	124.128	332.496
84.5104	257.929	76.4885	332.335
13.144	165.347	93.0351	332.276
73.6201	42.6888	21.4225	332.118
15.2647	100.841	165.662	332.085
38.8415	15.3395	21.0645	331.839
65.1785	15.6905	23.165	331.805
24.897	10.5083	46.0887	331.687
15.755	14.0257	28.0358	331.294
27.5276	49.0603	33.4992	331.276
45.0895	39.0554	93.5606	331.036
29.5308	49.911	42.1379	330.006
25.8236	22.2586	71.5957	329.89
17.1553	58.1833	25.0246	329.72
14.7972	72.8597	46.2516	329.692
23.0273	33.1945	32.884	329.096
47.6549	54.7242	24.078	329.09
78.5223	118.087	238.978	328.381
45.8961	10.9403	54.1859	328.274
59.6378	107.446	65.4689	328.072
14.6883	13.8302	37.0724	327.402
7.85747	55.2015	151.603	327.056
19.1074	102.985	106.118	326.733
95.5137	76.6819	52.3386	326.594
27.4029	50.633	35.5941	326.198
23.9612	24.4344	23.5935	326.033
25.9967	11.6074	40.9309	325.812
21.5685	174.24	60.1876	324.927
27.358	30.754	63.1528	324.692
19.6047	27.3895	20.7439	324.433
8.05196	60.0403	16.3305	324.423
17.6731	42.4281	85.5237	324.382
16.8601	28.134	33.2847	324.218
14.1534	17.5945	26.5861	324.137
16.1345	49.3522	62.2258	323.363
51.2772	18.5381	268.048	322.724
14.3078	25.2427	25.9664	322.673
14.5121	25.6865	79.5896	322.549
70.8	28.1412	21.7282	322.437
26.9627	77.5194	19.3597	322.19
20.8672	187.821	44.7529	321.145
12.0918	36.6564	43.7458	321.059
21.1869	11.2782	26.3538	321.028
26.2709	17.9976	194.73	320.79
24.2991	34.8287	215.211	320.696
28.984	76.3945	45.3032	320.504
13.7702	54.9444	23.1181	320.391
80.3914	53.7394	22.1983	319.879
52.6545	12.6245	22.0148	319.639
18.0401	27.2082	234.92	319.493
14.7628	20.7412	33.9918	319.425
10.8043	155.629	24.8192	319.277
44.3845	14.1666	24.3351	318.788
12.01	53.7673	75.8182	318.723
66.4657	16.9526	230.459	318.122
11.388	29.1321	117.537	317.86
86.7141	29.6098	59.181	317.811
35.7587	160.444	21.4812	316.737
10.8361	12.1171	77.4473	316.066
15.5007	24.5734	32.9596	315.936
9.3459	66.2413	50.1033	315.814
31.9126	34.9638	35.0482	315.352
8.57492	87.4392	17.1815	315.091
10.427	89.2752	31.7747	314.713
27.4344	31.3878	88.536	314.553
34.6245	105.537	159.285	314.407
21.6612	36.5633	49.9468	314.024
73.9971	31.8299	22.8243	314.014
58.0068	54.8009	235.608	314.008
27.1774	55.2117	58.4723	313.537
36.9189	12.4983	19.5948	313.399
26.4658	48.7371	43.4065	313.295
14.3246	74.9946	238.364	313.2
23.0262	144.737	31.3441	312.951
13.7761	17.591	200.94	312.526
13.9958	12.4371	92.5164	312.449
9.22052	14.9378	83.9461	312.302
47.3611	115.921	121.641	311.975
24.4164	18.0646	65.5804	311.461
46.6531	13.7874	258.578	310.439
16.6354	13.8211	180.069	310.147
22.1356	31.8092	48.017	310.073
22.4927	23.5307	106.993	309.553
7.70631	78.6521	15.1801	309.3
47.9163	76.8894	31.5343	309.141
8.51843	168.747	98.8022	309.133
40.5968	61.5065	18.1104	308.988
17.8058	18.7489	84.5052	308.349
71.4739	13.1647	85.8361	308.029
7.49493	56.795	21.0184	307.396
10.7018	30.7686	39.4945	307.387
51.3111	10.783	140.838	307.357
11.5832	15.6608	35.5739	305.748
8.3939	16.8951	59.8123	305.191
9.78341	14.3315	44.8979	304.789
27.0885	229.247	288.594	304.656
90.3608	274.312	29.2008	303.82
77.6017	17.7312	54.6892	303.357
72.3081	26.2247	152.723	302.384
20.2209	19.5781	56.5819	302.303
11.4251	143.121	50.5423	302.276
10.0621	16.544	33.473	302.127
40.4201	105.277	70.465	301.349
28.9308	54.0355	49.2579	300.729
24.7042	15.6965	210.549	300.249
64.3773	12.1948	182.596	300.065
25.9773	29.3644	46.7155	299.286
24.0193	16.5078	22.9663	299.152
17.2162	155.655	289.434	298.336
53.7318	20.059	37.2816	298.317
21.1734	18.8059	51.3647	297.773
15.7864	88.1417	15.9253	297.698
12.3477	192.466	57.9888	297.681
10.8354	44.9259	15.8743	297.374
41.5735	15.9	22.9456	296.853
50.4006	93.2648	124.634	296.667
31.6119	34.5225	55.2521	296.637
18.8689	126.583	29.6728	296.276
12.249	91.1603	30.8745	295.909
18.4592	16.4473	141.358	294.844
17.5701	44.7917	109.758	294.433
20.1208	29.3511	36.1994	294.118
37.8423	10.9071	113.815	293.374
15.4761	63.444	244.766	293.361
9.5326	58.0234	45.1212	292.306
17.0103	25.2089	162.014	292.069
47.1222	16.7185	16.5563	291.718
9.92852	11.9603	17.9906	291.496
48.2081	79.9539	64.9831	291.455
32.1346	21.9979	138.995	291.153
49.766	14.6175	124.991	290.912
14.1824	24.179	125.134	290.897
45.3948	11.8437	40.5506	290.837
7.74754	43.7934	103.505	290.762
65.7638	99.5724	58.4077	290.682
22.0447	27.5315	23.9768	290.443
11.0015	26.6705	142.519	290.06
54.8829	93.0124	37.9626	290.006
30.144	129.99	95.3603	289.992
12.8751	62.6287	172.086	289.846
14.3603	29.5776	68.4809	288.964
18.2215	217.735	90.5025	288.11
35.3779	14.5351	34.5555	287.79
74.7736	12.7993	174.29	287.197
14.1359	27.3365	124.641	286.722
19.5073	141.382	41.6954	286.706
15.508	138.218	15.9324	286.399
61.2758	14.2279	88.2065	286.14
11.5486	27.1312	21.5472	285.86
47.1669	41.5742	138.773	285.838
81.2138	50.7216	96.7413	285.766
27.5267	13.9687	82.0767	285.618
39.4293	70.8709	15.2898	285.562
42.5495	48.291	143.34	285.43
98.8358	20.8466	18.4658	285.415
42.4778	249.65	85.7034	285.406
81.2358	31.7495	58.2018	285.221
76.6126	59.5612	45.8932	284.825
27.4182	168.159	100.289	284.818
52.2657	134.62	88.1878	284.659
32.3863	13.3122	17.5073	284.47
7.78289	23.151	23.7443	284.23
12.7523	61.332	140.912	283.413
52.369	178.86	116.716	283.366
62.836	27.6767	55.1783	283.358
24.5974	69.7617	23.2596	282.882
14.9201	26.7155	228.912	282.777
17.1783	42.1196	265.971	282.718
10.9994	99.5045	31.7981	282.459
23.1664	32.4046	90.6217	282.328
21.318	13.1191	139.59	281.916
9.7025	14.9703	118.731	281.882
9.33819	173.605	222.697	281.649
12.9009	35.2651	52.3341	281.275
53.3857	11.486	26.2289	281.196
35.5732	104.968	56.3879	280.937
13.2539	18.2328	294.032	280.738
49.5162	127.757	103.465	280.21
61.1721	74.6939	36.8237	280
24.8002	28.2646	75.6437	279.901
69.3502	164.126	54.7351	279.449
21.714	47.3108	184.088	278.474
35.7941	32.1095	70.1617	277.715
37.9183	69.5711	179.211	276.979
32.9662	67.4034	23.5862	276.386
45.8449	23.6116	99.2784	276.342
11.315	22.1657	46.5951	276.226
86.0817	268.312	82.0289	275.985
17.3856	136.281	27.8127	275.779
11.4084	79.6368	115.953	275.585
20.8839	53.2202	69.4663	275.269
11.7181	158.005	43.041	275.204
14.3524	11.8023	18.794	275.084
9.11893	100.839	101.984	274.907
26.0891	17.44	55.7528	274.325
16.2985	87.4982	120.899	274.324
19.3272	37.8073	42.9267	273.998
49.094	92.7981	23.7987	273.916
22.1914	195.748	126.984	273.634
95.8777	35.5732	111.452	273.4
63.4579	14.4481	262.166	273.32
8.88128	25.9973	220.765	273.243
90.5362	10.6718	25.9512	272.626
89.6917	125.819	32.0682	272.116
67.886	28.0635	65.5154	271.842
17.8304	33.4579	48.2161	271.725
21.5735	32.8792	88.3981	271.711
34.9053	31.5969	109.993	271.663
13.9526	12.5202	39.1681	271.454
42.8828	26.148	59.4176	271.449
10.5451	39.1364	216.58	271.363
75.9374	53.4276	90.9541	270.687
19.9226	21.5593	214.628	270.562
50.1825	134.643	15.2027	270.508
13.074	35.572	137.409	270.418
14.6091	23.9161	28.8129	270.204
13.0946	158.55	126.958	270.175
65.4177	31.1187	51.5138	270.145
17.4987	18.3088	34.2546	270.08
8.30897	16.7976	30.0904	270.04
61.6789	10.3182	32.933	269.939
10.5543	39.2075	108.093	269.928
85.5085	57.728	17.8268	269.911
10.2638	80.5859	148.035	269.403
32.8298	42.8397	15.9123	269.249
57.1008	87.0091	157.354	268.714
13.0541	205.512	263.591	268.319
16.2635	141.342	16.606	268.283
10.783	166.529	19.6153	268.162
81.0493	63.9569	57.1537	268.088
14.6088	53.785	43.2742	267.885
21.8744	100.32	42.3295	267.607
19.2405	32.7879	24.8122	267.246
92.7784	234.676	18.0545	267.054
11.369	230.404	41.0574	266.751
26.2438	44.893	67.7547	266.639
29.8504	23.6932	21.0084	266.564
12.1143	165.567	80.3833	266.489
11.957	11.8674	33.877	266.346
18.8396	15.5193	103.806	266.07
19.1124	271.54	123.286	265.893
23.2807	77.389	195.139	265.706
55.2204	16.2617	191.381	265.668
10.6339	16.6161	37.7875	265.544
35.809	10.3237	21.3319	265.314
9.02251	26.9027	158.91	265.031
13.1134	240.19	33.9934	264.516
30.5732	11.9898	99.3677	264.49
40.3651	249.452	153.562	264.163
45.8285	36.9414	69.9531	264.078
13.3648	22.2092	74.3755	263.863
7.86827	17.3336	39.5399	263.818
90.0222	14.2824	43.9568	263.63
11.9337	18.2825	78.4453	263.602
9.73778	85.9613	16.9199	262.175
43.4546	42.4689	225.268	262.007
12.3153	101.253	19.5444	261.789
11.366	12.613	45.5994	261.468
27.9548	93.79	16.4539	261.134
9.9567	12.529	182.54	259.692
9.10842	18.159	95.4763	259.551
56.2927	166.113	295.732	259.404
36.9829	33.1004	23.7149	259.343
15.1585	80.7428	21.9298	259.315
20.8607	20.7124	66.3669	259.087
42.8663	11.1175	27.4929	259.033
57.4098	97.9737	30.103	258.894
54.1673	75.2178	25.7368	258.854
52.7008	13.7844	43.4627	258.711
15.6947	27.2186	27.0624	258.35
69.6422	17.4352	92.8219	257.226
12.9746	55.5089	186.765	257.149
14.7601	117.711	155.641	256.93
18.8636	35.9292	140.647	256.43
36.7344	87.0391	18.9009	256.387
37.1931	106.517	86.6927	256.293
21.9659	41.4456	73.5518	255.943
71.8671	20.0443	30.4329	255.904
10.4965	24.7729	30.4855	255.754
10.9069	23.2474	36.4051	255.731
11.6349	106.299	74.4284	255.071
13.0523	269.381	22.2868	255.047
63.2537	237.636	79.3756	254.391
19.5945	275.334	162.595	254.082
38.3975	181.782	70.1913	253.804
7.23816	20.2206	153.68	253.564
26.7965	12.3502	82.0495	253.518
18.1856	15.0671	18.4297	253.073
60.4752	98.0876	73.4241	252.92
13.5067	46.069	44.7367	252.664
46.1742	109.892	63.886	252.589
11.1528	16.5378	132.292	252.448
21.1306	139.076	179.001	252.331
17.3004	13.0403	43.0199	252.286
17.6653	43.5063	95.0492	252.062
9.19987	12.7332	225.105	252.016
90.4849	47.2266	69.6725	251.993
36.0135	54.2908	143.227	251.867
59.66	98.7504	42.9552	251.744
12.0909	11.7109	176.347	251.208
26.0967	16.8293	39.9248	250.898
31.9122	27.7076	65.2499	250.08
9.13142	18.9652	46.1879	249.863
44.1526	148.065	20.6618	249.602
13.2803	39.7775	123.26	249.593
26.1024	112.922	47.4673	249.536
81.4511	192.773	110.903	249.066
41.1843	43.4093	27.4184	248.951
20.5807	37.8629	164.012	248.633
7.14392	121.393	78.0824	248.623
90.7487	17.7081	40.3237	248.427
27.1602	51.4598	91.3417	248.339
69.9013	169.801	234.273	248.258
10.4718	17.5629	93.7654	248.123
13.6101	29.4684	35.6825	247.553
35.2888	113.208	67.5842	247.516
25.0571	12.5921	86.8141	247.457
76.8992	25.9173	167.668	246.772
21.2824	29.0544	117.862	246.479
14.2168	98.6553	17.4341	246.22
17.1115	58.2547	22.635	245.827
12.1553	71.1714	39.9345	245.675
47.1431	87.372	45.9767	245.533
16.7137	43.4971	34.0957	245.512
22.0385	42.4161	243.313	244.951
11.6096	76.4821	18.6237	244.61
34.5219	50.196	68.999	244.589
91.5117	59.2062	231.434	244.501
44.6755	32.5573	42.5755	244.489
29.3769	39.483	145.761	244.232
52.5016	25.3151	239.507	244.17
15.4606	77.887	229.168	243.733
58.8624	42.7329	55.2214	243.382
62.2748	23.7458	70.2467	243.346
9.71444	125.958	23.3099	242.929
31.7716	80.3689	273.054	242.651
25.8108	72.9885	42.4771	242.43
90.8346	27.3838	122.631	242.411
14.8267	85.3831	243.852	242.137
7.94293	43.1274	28.883	241.947
19.2412	67.4855	29.6552	241.786
7.75426	28.3637	52.0874	241.436
16.5856	61.1803	19.7261	240.759
25.0314	101.939	40.4406	240.703
58.7912	148.771	15.7243	240.619
15.0239	81.5274	67.1732	240.548
17.8295	35.3018	28.5385	240.509
74.3021	185.466	47.8505	240.507
25.0287	143.94	51.0887	240.436
16.7031	155.216	29.4612	240.311
13.1389	120.718	58.8502	239.866
77.4425	68.5453	40.2669	239.554
66.4672	49.9843	25.3286	239.25
43.5115	16.6616	107.787	238.706
23.5252	23.3657	24.9092	238.385
51.6285	271.225	16.4042	238.005
54.6525	66.1851	192.414	237.864
95.9735	20.772	99.0928	237.826
18.623	126.325	28.6453	237.305
12.7439	11.014	30.6623	237.27
20.2131	46.0423	125.655	237.162
22.8404	90.7612	277.122	237.042
12.5069	200.788	26.3135	236.844
57.4229	34.5727	15.9649	236.795
9.48735	27.5453	35.7529	236.738
89.4857	110.383	26.8382	236.604
11.9491	79.7384	83.8701	236.064
22.4215	43.4244	54.3149	235.849
9.53747	21.6852	22.3986	235.848
15.8782	34.8897	87.5306	235.513
38.0238	10.0374	77.3993	235.232
15.6401	182.219	118.313	235.176
10.079	56.9493	27.1972	235.125
80.979	18.6707	108.559	234.966
72.4539	54.1623	177.459	234.84
21.3327	80.036	100.347	234.629
39.8803	28.4218	23.9459	234.408
13.1624	13.498	153.404	234.375
8.66031	31.373	35.4457	234.116
10.0436	13.7278	107.178	234.116
30.1762	117.687	120.16	233.849
52.5704	18.7082	64.2398	233.668
18.4097	18.7325	30.9898	233.623
12.9707	23.7327	75.8677	233.391
31.3785	86.1288	47.2547	233.344
23.7794	19.0275	91.9357	233.213
43.0667	22.8864	127.039	233.186
76.2287	79.7418	84.7459	233.155
31.8361	16.4337	33.5073	233.019
24.225	17.5591	88.2792	233.007
59.3355	22.6217	20.8722	232.564
87.8571	103.837	68.3273	232.522
37.507	160.126	22.9185	232.506
14.8059	152.803	15.117	231.429
8.93767	10.4824	51.9175	230.721
11.9008	248.39	19.4565	230.607
47.276	72.9217	43.5263	230.254
20.333	10.585	43.6644	229.192
53.3229	96.7512	88.8384	229.185
42.8123	11.2382	44.3701	228.958
16.9938	128.746	115.355	228.758
10.1605	62.0823	19.437	228.453
7.77404	43.7088	151.431	228.422
31.9714	14.021	66.7816	227.708
89.6416	59.1933	64.4966	227.341
15.5315	42.0735	45.146	227.161
50.0285	219.633	56.3088	227.124
35.1169	19.3375	64.242	227.019
23.2238	16.1419	95.3908	226.644
33.5881	27.2164	81.8881	226.408
23.8573	13.6955	153.963	226.404
10.5867	22.6116	28.0838	226.093
58.4791	71.5887	23.8237	226.051
68.7094	197.54	122.755	226.041
25.5625	46.7892	56.4196	225.891
13.0641	13.3174	35.1642	225.564
19.2734	18.5148	56.2615	225.352
28.4393	56.556	79.2495	224.572
8.09501	11.0407	39.3214	224.332
10.2855	15.6114	43.1525	223.749
13.8554	98.7609	15.7706	223.745
16.4121	66.1735	187.918	222.949
9.73481	93.7066	93.4588	222.58
21.9918	26.8291	38.2809	222.334
11.6307	12.9834	253.85	222.084
8.72216	17.7169	53.7971	222.012
8.49482	33.0057	55.1716	221.991
62.7008	170.22	24.64	221.752
24.0042	108.92	82.4227	221.527
19.1279	205.475	39.8115	221.415
38.4812	47.4731	287.496	220.828
30.844	60.4423	33.5186	220.602
32.5033	10.22	47.7947	220.504
98.7931	51.8334	210.228	220.171
10.2152	61.1228	54.4724	219.786
13.6353	33.8712	26.7414	219.639
11.3307	45.383	30.6233	219.436
13.6382	15.1322	61.6705	219.106
21.1079	159.458	180.74	218.899
34.3819	114.685	146.746	218.885
10.1675	90.9234	51.2308	218.801
23.0635	133.061	87.9944	218.665
8.10381	11.9624	118.551	218.449
43.2489	18.1529	44.6985	218.28
11.6034	61.1312	60.9545	218.203
55.1442	18.9248	66.4231	217.147
11.3909	32.5198	296.278	216.416
56.2219	44.1882	137.125	216.39
35.0843	83.5251	23.4424	216.141
23.734	12.1925	31.4258	216.077
10.6398	116.588	26.4877	215.872
32.8357	11.9099	29.0972	215.17
27.2357	23.7048	211.346	214.934
11.4064	245.785	141.374	214.583
14.4107	50.954	15.3977	213.881
24.7566	51.1535	160.14	213.713
36.8673	12.8841	50.7772	213.449
36.4725	121.813	77.6492	212.767
10.3475	25.9312	28.5467	212.711
12.47	14.0452	39.7725	212.706
8.51604	11.3809	24.9058	212.7
80.5499	11.274	113.379	212.699
8.54842	58.4781	28.7111	212.644
48.9512	42.0455	135.409	212.501
8.15808	63.2887	17.3393	212.438
55.1495	56.8997	22.5524	212.222
19.6254	29.1316	52.3678	212.167
53.9208	235.074	17.3914	212.136
9.93092	23.0551	91.014	211.452
11.1705	20.4209	62.3409	211.446
25.1284	15.2755	32.7773	211.419
70.2351	34.1515	166.19	211.353
45.0601	102.637	29.9952	211.303
8.84286	141.898	217.103	211.298
75.5489	39.6266	16.5353	211.208
38.5487	19.5356	110.215	211.054
72.8624	18.0366	15.3391	210.977
14.7224	43.1132	48.1613	210.858
26.0462	103.661	172.558	210.821
23.1184	26.4526	35.176	210.685
41.1164	65.2347	33.5746	210.614
35.0119	199.84	110.076	210.45
11.3917	102.873	39.9461	210.241
52.2957	13.6249	99.3658	209.997
11.2073	14.1996	293.34	209.927
20.3592	73.2444	290.434	209.901
38.7211	15.5021	59.3488	209.744
86.3769	39.6904	93.1436	209.741
8.75147	13.1116	103.849	209.692
14.3715	27.1595	18.0483	209.422
58.7581	30.1843	74.3104	209.332
11.6771	20.0892	23.0129	209.24
99.6707	63.6459	46.6503	208.733
18.6754	13.9334	116.704	208.552
30.0648	20.7756	240.017	208.182
27.2524	12.4073	32.5116	208.002
17.3663	22.8143	61.4904	207.816
13.1327	27.25	22.2472	207.758
12.0997	23.7903	37.2157	207.517
39.6845	24.2646	70.8096	207.467
15.3478	24.3105	54.9179	207.25
34.0036	52.9566	95.3081	207.2
57.9427	84.5058	130.175	207.121
74.3879	23.9136	15.4163	206.91
24.8814	52.249	23.4131	206.799
13.9314	36.3219	257.186	206.657
76.4343	82.6481	72.6891	206.613
69.2137	17.094	32.9799	206.478
13.1851	223.044	98.0009	206.445
15.6943	186.533	32.9835	206.139
98.9816	18.1434	47.3499	205.623
50.0252	12.3679	68.8393	205.336
11.6142	17.9776	95.1283	205.193
54.4066	12.0819	18.025	205.162
12.1328	15.9228	23.3091	205.146
33.3928	12.0762	57.1654	204.799
22.3125	45.227	64.7114	204.796
27.7426	20.6774	167.205	204.79
46.9027	38.9217	209.612	204.774
40.7787	104.041	75.4422	204.642
14.8482	10.5181	53.4766	204.467
21.6218	39.8436	53.601	204.186
61.842	13.501	91.5688	204.178
43.58	23.7107	92.4122	203.852
10.1539	170.371	263.884	203.763
11.9106	233.358	29.702	203.702
28.4899	109.391	286.634	203.623
11.0735	107.904	35.6848	203.598
9.85376	13.4775	244.472	203.338
13.1706	35.9227	69.4539	202.935
9.56272	32.3843	77.6295	202.698
40.7053	79.5889	172.117	202.155
10.4888	124.253	66.7233	202.063
10.2537	67.0645	38.4375	201.995
13.7864	31.1302	106.261	201.933
10.8947	275.837	100.939	201.881
14.2029	154.938	31.2174	201.564
21.5092	66.2003	147.782	201.515
38.5709	25.3253	93.3015	201.242
41.2755	82.918	42.3444	201.164
11.3686	18.9632	283.32	201.113
13.0185	168.179	23.019	200.954
33.9763	55.8099	101.955	200.56
14.9066	13.6442	23.9635	200.388
10.586	20.2137	231.05	200.373
26.5411	17.9089	21.8085	199.923
85.1122	72.4948	130.929	199.824
20.8324	28.9044	125.296	199.749
89.7031	27.1725	94.1178	199.592
28.4158	21.1966	113.833	199.578
17.6486	75.6157	16.7023	199.578
93.2089	29.7981	54.6493	199.538
11.1034	14.6537	26.2162	199.531
85.4152	60.0215	29.2702	199.019
9.93824	17.6773	71.1748	198.987
22.4873	21.173	88.3281	198.874
15.6362	124.792	55.835	198.381
9.58192	24.2977	71.7742	198.339
12.9717	69.5248	24.6979	197.934
9.69381	77.0692	270.393	197.73
86.7687	39.9341	152.821	197.607
14.3713	20.8507	94.0937	197.589
68.7426	20.0356	19.0421	197.586
39.5966	96.5206	33.3924	197.56
61.3483	14.5609	23.4354	197.261
23.7334	22.8728	36.124	197.237
21.2361	57.1052	80.07	197.216
25.2255	22.528	68.7007	197.157
40.5631	67.4761	74.4136	197.138
27.0265	181.55	50.0076	197.019
11.1917	179.809	284.874	196.549
19.0734	44.0541	118.837	196.348
17.9497	140.316	46.2363	196.124
76.7605	15.4639	230.071	196.121
12.9308	19.3396	280.819	196.017
34.1088	261.047	16.7816	195.967
27.342	44.3308	71.4717	195.697
59.1679	15.5849	133.934	195.695
12.0124	21.7538	86.4381	195.477
14.0505	81.2412	16.8438	195.09
44.6106	16.1993	16.5871	194.664
15.6395	53.5968	19.0009	194.619
61.2973	25.7342	160.851	194.071
65.8933	269.026	33.5308	194.045
36.3467	61.8002	20.8841	193.697
63.6342	15.8527	70.8866	193.178
10.3726	193.251	37.9194	192.999
81.6746	182.198	159.493	192.996
18.7602	65.4363	35.9264	192.976
20.5709	30.0855	16.151	192.651
87.6084	193.376	24.4911	192.339
9.68195	114.368	47.2418	192.101
50.6943	183.321	89.5107	191.929
91.2279	108.099	200.653	191.922
13.8675	275.254	141.377	191.647
54.8103	76.9119	24.9682	191.619
33.9975	141.884	66.0986	191.618
64.8138	29.258	53.9184	191.531
34.6022	165.912	186.078	191.365
10.2443	37.4912	60.471	191.306
8.06669	99.0704	60.3045	191.245
51.855	64.7891	17.93	190.919
59.6735	188.725	129.942	190.812
25.9324	27.0185	200.512	190.606
50.9184	277.689	33.6982	190.444
33.1562	136.825	123.107	190.198
68.6359	28.075	36.3675	190.096
28.2752	52.5077	151.787	190.071
13.2805	120.986	19.5207	189.822
11.204	10.3583	35.9016	189.64
87.9065	12.0705	41.4789	189.477
33.1083	90.0511	32.7444	189.45
32.3856	151.305	30.3891	189.423
24.1041	110.391	28.2095	189.311
7.93408	108.878	202.838	189.266
8.49839	81.4761	26.8577	189.242
11.7644	74.9992	296.091	189.104
25.482	12.8539	206.95	189.064
20.4391	156.25	134.156	188.96
14.1737	18.2677	27.6591	188.809
17.8798	166.036	237.45	188.584
38.6757	17.2585	98.9737	188.114
40.88	57.2031	18.6437	188.015
42.2823	279.272	117.365	187.883
58.8924	37.3955	281.884	187.749
22.8837	74.4881	41.8631	187.7
70.7051	151.903	116.547	187.548
17.7906	16.4961	27.2411	187.36
99.1338	11.868	23.3145	187.246
73.2418	28.6142	19.2207	187.22
83.419	235.734	102.995	186.77
36.8418	31.6129	23.9906	186.714
16.262	20.7539	37.9763	186.539
41.2711	134.974	72.9345	186.368
18.9209	100.809	269.776	186.285
96.3612	38.5618	17.5689	186.194
11.3932	53.6467	34.3827	186.041
50.1032	64.7868	16.5708	186.008
56.2685	149.951	18.822	185.863
9.42881	22.9094	115.511	185.831
50.0905	127.141	23.3129	185.731
27.0231	13.7295	72.6543	185.443
73.113	20.0158	106.972	185.354
29.1034	14.5846	134.227	185.173
10.1232	13.3804	131.763	185.161
50.635	70.07	47.5607	185.16
25.0071	16.4698	77.1527	185.104
11.8428	257.351	152.633	185.002
17.5112	40.3752	109.571	184.928
24.2046	193.019	125.08	184.895
35.7006	100.648	22.3302	184.882
22.5114	43.2978	171.004	184.783
54.4474	149.433	28.4068	184.295
23.969	108.763	138.134	184.115
44.2459	31.6923	97.209	183.98
54.0603	168.471	119.002	183.935
8.11557	10.7253	66.6753	183.734
34.6156	11.0208	53.0101	183.695
23.4967	19.2505	18.201	183.454
13.6724	168.98	236.129	182.965
10.6876	28.1746	69.6452	182.823
10.5881	210.451	40.6161	182.798
40.5667	11.5225	17.6848	182.714
27.7228	107.445	147.711	182.694
58.2692	55.3676	108.211	182.655
41.8701	44.0421	115.782	182.558
52.5988	15.4878	58.0229	182.49
17.9096	20.7481	173.075	182.477
62.9684	12.2926	78.3778	182.18
9.48978	80.0273	88.14	181.871
46.2818	49.8841	228.317	181.818
23.9425	39.6522	71.234	181.725
40.1808	199.411	76.7824	181.716
28.55	70.2361	112.841	181.634
18.6668	20.8589	148.895	181.563
24.8718	35.5624	27.0996	181.379
17.5421	26.4178	127.705	181.202
30.5853	12.7454	226.075	181.093
63.6424	128.776	94.6407	181.077
45.4975	17.6361	84.7311	181.055
55.8831	50.6947	275.212	180.9
19.2376	97.7572	52.2936	180.523
18.6553	11.4009	61.3691	180.433
22.4449	19.5156	136.752	180.423
40.9924	26.9549	63.0557	180.394
38.8902	12.547	53.5755	180.303
38.3734	39.1608	37.8334	180.243
64.78	27.0636	180.838	180.199
9.72005	241.124	111.336	180.074
20.1992	203.546	165.688	180.019
63.1797	279.574	20.2638	179.989
54.6178	81.2519	45.2263	179.969
57.9751	100.936	153.265	179.96
11.2245	92.2087	103.833	179.667
15.0617	156.935	283.487	179.61
9.0659	276.231	20.1731	179.542
39.3033	101.289	204.312	179.402
10.2907	30.2852	254.474	178.981
11.7146	91.0797	95.0777	178.756
15.1673	205.118	57.7344	178.369
57.6467	21.9018	152.973	178.28
50.5496	12.0352	155.326	178.079
9.25002	62.0877	184.311	178.026
70.62	89.4826	188.175	177.88
67.2993	165.026	29.3322	177.874
62.8311	26.7189	56.2695	177.763
26.8555	60.0512	258.095	177.734
77.0273	72.1016	72.6499	177.551
34.3441	220.952	54.4974	177.475
26.6722	125.112	18.7974	177.393
54.1538	37.2325	15.6985	177.342
89.7688	117.099	16.8619	177.059
48.0646	64.5866	224.791	176.751
45.4573	248.861	15.0014	176.577
54.8964	21.9823	22.1534	176.497
19.3772	20.6585	134.419	176.308
27.944	102.305	66.7194	175.786
35.3715	17.2321	148.512	175.585
12.6152	22.4842	15.7793	175.4
75.8469	40.8711	139.511	175.365
17.4726	52.4283	83.7027	175.291
8.80396	67.2886	271.593	175.275
46.9189	14.8351	20.5676	175.135
46.2218	117.496	208.505	174.897
19.8101	13.4482	18.3033	174.881
10.6893	70.7393	64.7234	174.758
49.3516	34.2274	157.507	174.715
20.8028	34.4443	15.1488	174.631
57.5312	17.1205	119.299	174.387
13.2594	107.667	21.3581	174.37
13.6919	46.5469	73.801	174.234
70.1982	10.381	88.9833	174.072
18.3427	64.7059	19.4479	173.978
10.313	86.9546	45.2385	173.817
15.3645	62.6675	294.051	173.728
10.7983	111.747	84.9251	173.6
34.2406	10.8834	186.776	173.594
50.9851	36.4062	211.209	172.726
12.0237	15.1763	17.246	172.698
12.6497	60.9811	62.5993	172.468
19.537	162.055	175.196	172.38
58.9309	258.192	199.503	172.306
32.6054	31.947	293.816	172.301
31.571	12.6724	151.632	172.279
39.5976	11.9479	149.376	172.272
11.5853	37.9924	16.4585	172.218
33.8654	137.931	75.6489	172.185
8.44372	13.6401	21.6873	171.939
17.4953	33.7923	128.081	171.914
41.6898	22.7365	48.5235	171.833
32.08	21.3986	16.1507	171.505
9.22696	60.0136	66.1383	171.453
72.2179	74.9476	31.1046	171.441
74.6229	116.149	16.8293	171.428
24.2132	12.895	68.0861	171.309
34.2046	12.0002	116.737	171.284
71.7596	112.239	16.6256	171.106
55.7386	38.2227	38.628	171.004
14.7874	27.5082	271.025	170.819
14.1143	20.9275	41.4405	170.63
98.9773	190.69	37.2023	170.151
63.7349	44.7037	60.3518	169.852
39.8511	60.262	215.757	169.563
16.2045	55.5552	29.1365	169.207
94.1336	15.6539	24.412	169.026
11.9576	98.6894	22.6743	168.838
40.0702	35.2465	32.9831	168.687
26.7187	13.1868	24.799	168.643
17.8596	21.8555	35.4969	168.594
11.148	27.6774	31.8356	168.576
16.9078	85.7506	232.474	168.449
15.399	16.0205	39.0939	168.448
40.6004	22.627	42.3721	168.326
8.82357	18.7732	20.9533	168.272
8.59468	15.7375	77.3755	168.262
94.4894	49.4355	65.5646	168.215
45.7007	18.0711	99.5743	168.195
10.7334	25.2461	145.587	168.148
54.136	175.167	117.814	167.909
73.173	12.2631	72.9081	167.897
78.6997	16.3163	92.695	167.307
28.7998	47.6868	24.2479	167.291
13.55	97.073	80.0664	167.233
8.10807	18.2127	59.1164	167.207
70.5903	23.8091	23.484	166.895
13.7882	11.6405	299.078	166.77
15.6439	85.4831	17.9194	166.71
40.9116	172.704	106.249	166.648
11.9901	67.3937	273.667	166.581
31.0324	10.9166	133.447	166.549
16.6388	104.815	128.169	166.518
44.6582	184.209	222.836	166.344
71.4301	54.2362	188.907	166.306
10.7318	10.3558	15.2277	166.263
23.2059	85.8904	83.2491	166.256
32.2037	26.4616	18.8597	166.215
30.6168	151.733	15.0189	166.143
19.1109	13.5883	18.0928	166.012
24.3102	21.678	244.466	165.969
8.70965	123.766	17.0932	165.883
47.4257	14.9405	25.8568	165.817
12.5919	20.8462	287.041	165.734
24.7252	40.879	281.157	165.678
23.4489	14.1416	23.5591	165.613
14.9046	145.451	103.629	165.501
28.7069	28.4549	19.2164	165.441
27.8679	23.1784	18.9548	165.359
24.5784	84.9523	26.6023	165.303
95.9886	15.6845	35.792	165.126
10.8056	89.4642	43.9771	164.822
81.9096	62.5	103.818	164.412
31.2569	135.208	248.165	164.076
38.428	22.1995	48.2565	163.939
73.9231	23.7404	237.164	163.854
16.2938	33.4421	29.7063	163.82
53.886	31.057	96.8463	163.711
14.335	164.29	68.7141	163.661
15.2929	66.8886	51.2144	163.653
33.6863	11.0357	36.946	163.437
97.1103	27.521	122.25	163.395
33.8954	12.3935	20.5197	163.235
25.8297	56.1707	42.774	163.127
25.4474	75.5433	17.6393	163.12
75.8478	10.0665	159.786	163.101
33.7702	52.3806	38.0252	162.688
35.8542	247.524	15.4792	162.63
69.9033	18.3449	56.1229	162.541
18.8378	14.4803	250.106	162.524
25.9707	49.5326	74.29	162.518
9.71869	25.597	57.3545	162.424
50.8631	19.9202	23.1864	162.065
61.1405	185.058	67.0559	161.994
12.1943	98.2843	95.6989	161.82
21.1137	30.0205	42.2762	161.672
43.9186	42.3118	52.4099	161.648
17.3767	45.2529	48.1995	161.508
9.02779	45.6228	90.5264	161.474
14.1533	33.7331	23.7608	161.449
80.4662	11.5448	28.4988	161.428
13.1175	41.9546	17.4141	161.395
18.1317	59.1319	173.597	161.387
34.9822	210.136	72.6101	161.349
24.3493	96.2552	81.8731	161.13
42.1183	45.0098	209.484	160.932
45.5626	31.4001	286.995	160.861
11.5265	189.552	167.526	160.619
59.444	228.852	30.3814	160.597
8.87725	223.513	34.4068	160.511
31.694	124.161	95.7648	160.502
25.897	25.8415	27.0993	160.147
21.3375	228.465	24.8272	159.712
77.9798	16.4337	291.748	159.453
23.8863	59.6917	33.7353	159.448
8.80099	89.4368	78.0128	159.421
29.8176	274.1	19.5244	159.386
23.8902	10.8629	125.214	159.313
9.47477	14.9167	250.141	159.29
11.5429	65.6779	103.312	159.173
12.6989	35.6532	19.0613	159.17
14.6804	114.653	43.583	158.81
16.8835	15.2953	267.131	158.779
8.59468	89.032	93.6751	158.639
49.4257	243.02	35.7625	158.6
48.5804	10.5173	279.162	158.59
12.3374	29.6425	153.909	158.437
69.0539	74.8341	28.4511	158.417
21.2019	43.104	22.5581	158.36
15.2156	13.7156	80.8045	158.165
18.7931	17.2402	139.136	158.085
58.9487	273.317	31.2706	158.077
15.896	136.623	19.0584	157.863
18.2419	18.2863	23.9633	157.803
96.0533	13.8052	40.219	157.73
12.4681	86.3523	117.662	157.639
63.1938	31.4526	21.226	157.467
67.0778	159.33	122.216	157.273
22.6017	30.3695	205.589	157.08
13.7366	36.0057	209.449	156.988
29.0829	228.946	177.732	156.985
11.0195	47.324	111.51	156.799
21.7815	25.2408	270.917	156.737
48.8946	163.056	28.7468	156.595
18.7839	100.336	156.055	156.498
13.9831	10.6617	45.6568	156.4
9.67454	38.3486	23.6518	156.392
20.5059	153.879	121.429	156.391
12.0757	70.072	24.4105	156.297
12.6587	130.209	251.31	156.29
9.2608	65.93	17.4786	156.272
43.508	180.669	29.4269	156.232
58.9508	60.2657	28.6795	156.218
55.7405	11.398	174.958	155.892
96.5983	36.2009	186.315	155.826
25.7662	38.0236	106.626	155.801
38.5175	141.434	48.9511	155.794
9.21519	28.4055	24.1336	155.747
17.6748	42.6721	207.464	155.37
24.733	57.7745	23.6497	155.359
28.9294	119.566	164.968	155.353
14.2913	25.9619	107.995	155.238
42.5733	131.879	152.933	155.233
8.65068	13.8733	201.916	155.185
17.4829	152.718	107.853	154.892
40.3853	263.198	255.254	154.77
16.6201	56.515	36.7856	154.74
60.1934	14.1143	203.875	154.721
8.91192	192.252	96.28	154.679
49.7945	147.874	235.728	154.673
24.6988	17.66	22.7896	154.49
71.5428	251.57	261.969	154.395
10.9216	88.6788	286.084	154.375
46.572	167.754	39.5113	154.151
35.1774	12.3812	35.3479	154.097
32.0095	19.6785	32.1455	153.983
13.3073	96.2549	19.6939	153.959
84.4996	42.1501	19.8702	153.895
41.6823	18.5464	218.156	153.586
21.6977	61.5494	72.9221	153.558
16.6722	15.3157	22.4186	153.392
8.40842	279.575	90.3144	153.392
27.8397	185.701	36.2858	153.311
15.7595	18.1929	41.1585	153.225
28.8469	19.1396	293.234	153.202
19.5898	240.535	30.9706	153.146
57.6229	19.1414	31.1647	153.083
10.6165	169.459	122.676	153.065
34.5155	43.9921	18.8114	152.97
52.6595	185.197	60.6785	152.954
47.5841	233.925	30.1334	152.891
9.86607	44.3561	161.493	152.827
16.1526	84.2242	68.0572	152.734
21.6631	55.9991	111.229	152.727
10.7973	73.0273	16.5219	152.514
20.6945	151.078	181.091	152.4
13.1817	25.7059	212.533	152.327
53.2071	20.6154	30.8471	152.279
46.4899	11.3343	41.637	151.908
20.9823	71.2094	132.823	151.899
21.6877	164.415	129.375	151.837
21.3458	54.0568	25.7115	151.792
19.2153	79.6699	253.078	151.779
13.943	14.2028	171.516	151.594
14.3332	24.8938	35.993	151.564
48.5703	14.82	29.3566	151.485
16.8884	21.2072	221.453	151.46
26.8483	246.688	91.1401	151.459
39.5149	24.5846	195.49	151.333
62.4267	14.2595	38.3345	151.256
14.6019	10.3593	88.2471	150.927
24.7679	40.7737	72.9828	150.885
24.608	173.967	133.536	150.867
65.9979	250.979	41.3271	150.724
14.0302	58.0525	16.8044	150.53
12.8452	161.329	65.6905	150.509
35.5118	13.8587	56.3635	150.411
32.0794	47.5846	57.121	149.96
11.7828	30.5176	77.8654	149.85
17.2919	126.554	217.311	149.487
71.6863	11.6392	83.2912	149.412
39.4896	29.2062	25.4916	149.401
47.4982	112.361	19.8644	149.151
18.3955	121.9	79.0281	149.056
62.3357	21.1826	262.537	148.618
29.3534	122.517	15.2284	148.474
85.2908	22.3692	146.555	148.393
43.7531	37.4805	79.6432	148.381
20.7612	18.9821	40.3148	148.314
9.50912	46.3377	86.1945	148.22
14.1098	73.4614	25.7334	148.174
16.6566	98.522	121.177	148.019
17.1195	158.425	23.952	147.873
12.2134	88.1011	86.2588	147.804
13.9335	45.4594	146.783	147.796
22.6611	32.2244	61.9546	147.694
40.4685	165.069	218.317	147.678
19.6994	17.6367	171.76	147.668
95.6598	17.5231	34.7468	147.491
47.5992	12.1071	18.9939	147.446
34.0919	241.23	282.579	147.233
21.1983	19.987	15.6921	147.129
56.6071	13.0464	20.065	147.087
33.4119	83.0403	78.9721	146.998
32.7827	129.135	26.4429	146.894
22.4567	16.558	32.4377	146.684
14.5715	10.4554	207.807	146.338
48.8612	240.937	173.239	146.225
25.015	10.4326	292.961	146.22
25.3991	188.643	81.0198	146.192
18.7248	187.848	42.8677	146.076
29.6215	75.8598	55.868	146.006
39.3529	74.2868	47.0388	145.893
10.5652	28.8092	16.0819	145.774
25.3237	93.0811	62.71	145.767
9.43468	17.6514	20.2911	145.76
11.7115	19.3891	134.088	145.707
23.7639	184.025	30.8804	145.621
72.3363	176.722	16.0006	145.579
44.5826	22.8589	109.684	145.501
14.7522	194.274	54.0104	145.23
32.193	11.8912	18.7736	145.2
12.2695	15.5458	185.3	145.195
10.5033	25.6737	130.971	145.057
22.1196	63.9752	23.8019	144.97
33.9957	15.6125	133.29	144.783
42.5465	87.2682	138.617	144.768
94.7038	148.605	39.0146	144.69
9.50322	19.1019	284.82	144.685
25.7557	39.2507	141.853	144.667
53.3919	16.9363	123.476	144.649
27.8884	40.8225	34.9621	144.649
11.2056	20.2505	189.755	144.606
16.4847	71.7815	102.907	144.354
11.285	54.4796	17.3065	144.248
16.8753	15.2233	35.2379	143.919
44.4411	40.6925	90.2735	143.869
45.2545	81.3384	29.0779	143.716
11.713	15.5596	85.82	143.649
42.9932	22.576	19.8031	143.524
29.8701	10.5055	37.4666	143.489
50.2873	65.4458	109.306	143.226
10.7068	18.8695	40.3396	142.832
18.8119	23.3032	49.5761	142.831
35.7253	89.8576	21.0147	142.581
51.3341	189.238	102.419	142.576
26.7626	85.4813	20.3587	142.543
13.8076	39.5238	156.628	142.475
21.0342	22.7572	27.3762	142.438
48.6734	122.277	104.85	142.426
83.5119	38.2168	198.555	142.414
15.9995	11.7972	117.621	142.395
10.4968	16.8733	20.3791	142.362
12.6016	164.488	26.8179	142.327
22.3015	25.7338	37.9214	142.315
12.919	52.7037	139.781	142.275
21.6556	83.0742	114.505	142.231
49.3014	163.919	60.2172	142.196
22.5502	114.097	16.9569	142.07
20.4915	83.7982	144.69	141.833
8.9425	98.105	208.708	141.712
41.7367	22.1671	15.1261	141.507
10.7915	83.2593	146.071	141.455
18.5195	18.4539	142.737	141.396
46.4143	28.9981	190.66	141.392
8.90123	47.9642	19.7998	141.292
88.1213	66.2916	47.8852	141.192
11.4896	158.036	35.0975	141.073
27.866	14.6062	38.83	140.739
10.7303	11.1708	80.8937	140.378
15.2971	31.3429	37.9329	140.208
9.65072	19.3191	24.5818	140.166
9.39184	69.2621	227.596	140.051
70.2328	157.239	79.9669	140.008
33.5325	51.0792	59.098	139.863
35.9208	127.27	25.9377	139.8
18.0727	209.622	21.9673	139.649
46.9778	134.865	285.072	139.579
33.0493	27.0869	70.9653	139.562
10.0102	28.6272	195.542	139.488
11.9211	26.0568	171.057	139.486
22.9906	19.1213	160.328	139.462
11.2834	162.563	69.6187	139.448
22.2212	17.2244	216.581	139.312
12.4473	84.8055	74.7338	139.29
24.3786	144.987	22.6145	139.195
25.349	105.826	23.19	138.842
21.0794	11.5781	45.6306	138.738
15.9317	36.6386	24.8586	138.737
25.124	26.895	15.3744	138.712
65.8212	12.6394	252.009	138.417
42.4894	13.1658	163.697	138.324
12.0903	11.6783	132.688	138.036
11.8998	25.9851	18.7916	137.839
17.9139	63.9074	29.0321	137.79
11.7849	13.9491	48.8815	137.761
8.40546	12.018	251.513	137.629
61.9577	84.2987	19.1229	137.555
21.3232	26.9276	47.9514	137.506
25.371	43.3398	53.9228	137.44
32.7291	99.7674	153.379	137.396
39.8776	125.537	64.1046	137.324
75.8411	11.5397	21.2246	137.239
9.19606	55.1992	54.7619	137.139
32.0684	27.9365	36.2143	137.059
28.288	64.9471	285.191	137.022
21.0204	16.9882	84.1017	137.017
27.2439	46.8518	142.47	136.942
11.213	35.7249	269.956	136.737
16.1202	176.73	64.7699	136.65
9.66123	12.2631	17.5961	136.578
13.5442	13.1717	256.257	136.575
8.32892	57.824	25.6913	136.573
21.973	15.0469	148.811	136.122
48.3718	21.4433	134.325	136.122
17.4249	57.8055	260.96	136.042
58.9363	31.6672	60.2408	135.888
90.8375	12.9821	44.958	135.849
19.4048	34.076	152.878	135.827
11.5151	68.3062	137.044	135.646
56.3359	73.3959	64.2292	135.62
26.9863	72.4602	26.981	135.553
16.813	27.6208	168.773	135.494
14.2181	125.099	31.9935	135.406
14.2933	138.498	243.59	135.211
9.32565	136.93	63.7608	135.17
17.6393	19.3036	20.6945	134.927
16.3061	12.3958	77.2051	134.923
29.1798	30.318	150.818	134.884
18.1174	49.9976	33.6191	134.862
16.2665	24.3998	67.4794	134.821
52.9029	172.19	18.4757	134.798
25.5999	126.925	75.6662	134.689
14.174	64.378	149.003	134.572
11.3923	248.785	25.3405	134.507
17.9958	91.7111	79.8656	134.318
14.2447	38.8106	294.201	134.269
10.1419	29.2321	15.3958	134.207
12.9663	51.2733	96.5488	134.145
16.0722	27.1034	209.511	134.06
34.028	11.6979	101.224	134.057
10.6487	26.273	150.5	134.031
54.3952	18.9218	27.5641	133.864
19.3122	30.4821	89.4934	133.547
9.59384	10.8885	172.499	133.47
7.61046	20.2994	252.109	133.436
66.3575	42.7243	45.1054	133.367
39.1937	100.648	20.3321	133.179
8.78932	10.707	36.4506	133.108
17.2592	51.3293	50.8705	133.078
16.6032	38.0882	16.4212	132.965
29.8739	48.4695	138.355	132.913
23.5201	16.8872	172.853	132.87
56.1721	52.4663	30.2274	132.443
18.376	50.2581	15.6449	132.367
10.8673	34.4219	140.5	132.361
40.0483	13.9135	209.377	132.212
50.1454	13.4724	150.322	132.139
14.5559	96.9673	198.927	132.062
11.2166	13.9657	283.745	132.048
25.9678	85.6395	18.9468	131.764
28.2177	106.291	94.7128	131.712
30.6421	135.222	63.5739	131.67
47.5316	22.8691	15.5086	131.657
25.0182	43.0605	65.3627	131.546
8.71757	229.237	88.3984	131.08
22.5683	67.8771	96.6063	130.786
28.4171	156.323	21.9949	130.566
32.7399	260.52	26.0527	130.508
7.73119	223.592	34.0139	130.506
18.0489	42.9532	96.6952	130.472
29.9262	45.531	285.487	130.438
33.3296	96.6128	34.3807	130.382
11.4901	139.388	21.6789	130.28
14.1	77.1914	22.3377	130.134
19.3673	84.2349	24.1014	129.832
13.1274	102.854	180.317	129.75
16.8155	26.3238	155.613	129.651
16.4219	135.374	106.446	129.521
15.3978	155.115	43.3724	129.461
30.3682	219.354	89.2057	129.369
11.6592	11.506	20.0053	129.294
46.1656	174.708	212.836	129.189
21.3989	168.4	210.207	128.974
14.2066	117.985	119.817	128.935
39.4145	51.7933	142.041	128.85
22.1869	118.105	199.918	128.83
33.0082	140.382	18.8533	128.815
53.0961	156.654	25.4373	128.607
21.2239	36.5786	143.101	128.562
72.7164	209.473	23.5524	128.404
35.6123	18.4461	18.0629	128.282
75.6369	58.7127	124.842	128.226
19.8135	241.97	23.4476	128.168
15.6883	134.245	57.5864	128.166
12.2671	15.3146	247.463	128.144
11.0236	74.2407	32.3374	128.039
66.355	25.6264	17.5409	127.91
9.21222	54.6374	53.7541	127.892
38.8322	132.461	19.4756	127.82
33.6985	87.4368	79.6359	127.798
18.499	10.9324	35.5973	127.734
53.0572	66.8046	16.0581	127.654
58.3363	138.204	16.6007	127.561
14.2083	10.0667	293.027	127.007
16.546	93.8753	36.5203	126.958
26.1139	25.759	17.9235	126.935
16.1756	15.4515	64.5275	126.721
16.3418	14.981	29.626	126.57
19.0778	16.915	22.2789	126.484
10.1051	20.0546	291.41	126.477
16.1552	61.78	37.9946	126.389
65.1564	225.69	27.5805	126.274
14.4373	169.84	180.727	126.006
32.3183	44.067	82.4613	125.95
23.8746	211.691	19.1302	125.758
21.744	45.645	29.3806	125.699
14.6909	25.9599	40.1187	125.608
12.8683	160.24	42.8888	125.492
22.9312	19.7882	41.5724	125.22
10.9941	26.8234	112.167	125.21
88.9294	91.2349	25.9239	125.062
12.4733	121.649	283.296	124.783
12.8173	17.4504	61.1971	124.674
21.6176	89.042	48.7116	124.613
22.5947	98.7975	188.214	124.532
11.1157	267.958	25.581	124.455
12.551	62.9952	270.55	124.298
32.7111	49.5117	30.8989	124.272
12.3417	62.6307	162.575	124.22
51.047	68.0945	68.4978	124.142
43.6866	59.4876	17.4218	123.898
14.4852	13.8387	48.8775	123.685
17.2446	60.3306	17.6014	123.616
28.7064	25.6006	108.995	123.455
27.3518	10.4817	229.054	123.453
10.39	11.2766	157.379	123.444
15.3492	59.2297	94.0483	123.436
33.6213	270.082	114.958	123.078
87.5346	218.646	233.762	123.064
10.4892	75.1776	21.2287	122.788
49.6223	76.7096	184.737	122.719
64.7857	149.313	175.58	122.71
18.7423	26.2244	83.8688	122.703
19.5096	142.648	17.5627	122.649
11.9836	120.014	179.932	122.635
33.6275	23.3995	59.7251	122.561
17.0567	27.0343	101.343	122.544
16.9784	48.0832	192.142	122.523
34.6983	74.6655	33.8464	122.486
29.2083	122.247	16.9442	122.251
21.0078	35.7834	88.154	122.19
16.5134	72.513	53.8316	121.988
20.3914	14.8981	80.4198	121.937
17.3412	89.0278	160.512	121.754
36.0033	121.21	15.3159	121.694
63.19	237.262	85.9378	121.565
12.8605	34.1726	106.354	121.552
10.1257	10.8152	17.3489	121.522
53.6361	256.039	19.2892	121.39
19.6637	84.8911	40.4755	121.305
10.8573	55.1504	15.9991	121.256
25.041	46.912	101.394	121.239
46.8003	32.495	78.5835	121.077
81.2319	79.5441	52.4022	121.007
18.1299	17.1319	30.3423	120.793
18.1392	175.804	31.1824	120.779
10.1774	92.0102	191.058	120.755
14.0548	57.889	269.777	120.649
9.37932	47.0962	105.184	120.561
78.9713	10.9023	59.6768	120.529
43.0842	33.1406	230.485	120.52
13.2781	66.1108	45.794	120.393
37.7446	54.0836	195.796	120.353
72.2509	14.6028	46.7742	120.269
13.8661	263.248	44.4404	120.102
85.0184	22.2206	286.714	120.011
12.7116	10.7471	50.8513	119.984
19.3186	179.491	131.597	119.833
23.9202	100.611	182.929	119.78
26.0472	18.2976	163.801	119.77
52.7097	12.5528	23.0064	119.711
12.9131	44.6428	125.631	119.598
23.2192	141.756	15.9086	119.592
36.3754	98.0406	256.592	119.578
11.2236	17.4578	162.364	119.544
17.9872	65.6846	113.716	119.518
44.9809	141.75	69.7186	119.449
37.3454	209.251	56.3602	119.284
11.5623	30.9591	130.013	119.282
73.1117	33.8154	110.502	119.097
14.3694	121.861	53.8287	119.032
13.1711	25.7628	163.2	118.993
15.8972	42.6249	21.8507	118.943
15.9676	97.2546	299.135	118.871
81.8274	30.4169	142.854	118.851
9.6705	187.768	62.2042	118.839
23.7768	58.6924	98.602	118.778
9.15468	132.478	201.417	118.629
25.361	13.6524	19.5203	118.471
39.5873	52.7259	148.819	118.459
33.79	127.05	128.634	118.328
14.5102	85.717	179.353	118.309
12.1561	27.7407	208.783	118.251
20.3529	13.8341	90.2156	118.145
88.6096	55.2623	190.84	118.133
11.938	84.1536	174.764	118.063
24.1949	168.554	122.205	118.056
10.2075	175.168	72.4207	118.02
70.4791	12.933	16.081	117.95
12.4916	41.6906	84.3766	117.894
18.4002	26.4089	58.7726	117.704
8.83242	13.5934	43.0962	117.686
42.2998	227.849	46.0133	117.638
39.4397	96.1472	32.1546	117.57
47.3373	17.4591	96.5125	117.529
10.7343	71.4622	28.6402	117.385
68.2193	162.539	27.0233	117.339
13.1393	106.03	100.813	117.221
12.1862	101.565	61.658	116.891
12.0692	86.4541	43.7933	116.883
16.5796	40.9599	76.1123	116.835
39.1128	14.1543	61.8918	116.79
25.3163	36.3143	115.733	116.679
16.0195	103.433	48.5044	116.567
15.6948	38.4254	57.393	116.42
16.7497	62.5034	225.859	116.355
32.3274	13.8148	229.647	116.224
13.6328	190.321	112.111	116.217
65.4513	181.853	247.876	116.011
13.5705	92.933	164.847	116.01
24.7339	80.1714	40.2427	115.966
21.8196	33.6615	104.662	115.766
72.0392	215.813	273.644	115.614
34.3649	36.889	100.041	115.579
18.5169	31.2067	31.5356	115.482
9.88565	24.399	78.3112	115.414
8.82654	29.4349	269.415	115.258
11.7208	36.9093	24.4115	115.216
15.4826	56.9304	47.9452	115.197
17.9139	45.8987	121.648	115.189
18.4234	32.9811	26.7829	115.103
34.1108	109.865	49.9142	115.057
16.3485	31.7595	21.6639	114.993
9.77179	60.3275	17.5996	114.947
27.771	105.732	121.819	114.779
28.9656	58.9976	182.299	114.72
53.9913	96.6209	187.652	114.533
55.771	173.919	79.0639	114.45
14.4059	15.4656	172.516	114.421
17.7839	38.0724	86.9468	114.338
24.0424	45.7337	71.3806	114.326
48.9972	81.145	59.0155	114.311
10.6841	10.0328	229.807	114.234
26.5487	84.9426	46.0092	113.999
13.9159	222.642	63.7854	113.934
75.63	152.14	33.273	113.774
34.2349	58.5525	27.1482	113.763
12.5294	16.5465	186.843	113.68
82.2775	29.4003	98.9104	113.671
14.131	237.175	103.617	113.547
15.1343	100.268	296.035	113.505
22.3983	18.7991	202.885	113.414
75.0146	103.333	33.7377	113.197
18.8061	27.9098	273.895	113.121
22.4923	144.83	43.9526	113.088
21.1549	46.9173	170.733	113.053
34.2771	50.924	103.892	112.847
16.4612	51.3695	19.1945	112.704
15.7144	13.3129	39.346	112.667
16.6447	90.5971	28.0544	112.66
67.3324	44.1742	28.6095	112.535
26.8488	106.094	110.504	112.025
14.9438	94.8612	250.761	111.906
10.1789	178.669	243.312	111.746
73.6964	10.7648	67.8007	111.722
36.6447	13.8032	215.18	111.58
48.7497	30.6396	144.565	111.316
17.7587	16.6819	18.5879	111.231
13.0083	20.6017	31.4859	111.171
31.2893	12.8505	47.6163	111.149
13.4565	136.757	66.0952	111.094
12.6073	47.2509	18.0209	110.927
13.0449	111.049	104.836	110.75
10.3195	64.185	104.747	110.518
10.5685	10.815	283.387	110.415
15.2279	107.451	118.842	110.361
18.2173	32.8118	22.9603	110.201
20.7118	44.6353	17.8325	110.187
16.3476	30.5097	267.024	110.121
96.4078	70.6768	177.997	110.069
15.7579	91.5493	28.7678	110.027
78.81	180.382	44.017	110.019
55.7563	33.9027	62.1387	110.012
35.2645	56.9292	176.443	110.004
76.3639	191.681	44.3004	109.941
63.7794	50.5157	280.518	109.937
16.4801	29.4587	103.357	109.874
36.6052	12.4573	23.6025	109.786
12.4588	11.1179	90.0117	109.763
54.4795	224.929	259.537	109.692
38.8708	10.4042	164.02	109.651
60.5554	37.0035	52.1405	109.571
22.9409	174.592	64.5443	109.512
18.9727	59.834	44.0312	109.478
34.2526		106.165	109.32
17.6129		42.4623	109.249
73.8802		68.4717	108.696
14.7505		84.9501	108.674
16.5391		33.2148	108.625
23.0775		100.548	108.617
10.6876		46.5518	108.536
10.4704		88.4789	108.533
63.5326		30.2369	108.454
18.1445		64.369	108.418
12.1557		215.817	108.373
65.4511		218.301	108.27
22.6089		253.176	108.115
8.15763		116.704	108.051
28.5793		80.0978	108.022
88.0567		67.9189	107.897
35.9271		31.766	107.73
49.9531		101.765	107.7
79.2331		270.111	107.58
33.5278		24.5471	107.433
27.5073		262.345	107.162
14.0765		75.4803	107.149
40.6257		163.214	107.126
8.77145		72.8118	106.98
17.5643		223.543	106.966
12.3131		68.0298	106.777
44.8581		22.6507	106.743
29.7094		35.0872	106.612
15.9024		37.5083	106.532
12.3035		89.8777	106.508
48.8811		259.062	106.347
13.2892		25.0431	106.291
13.0361		42.5478	106.258
8.73021		25.4576	106.249
13.1531		186.489	106.234
33.9861		99.5643	106.174
10.1466		105.296	106.118
77.3883		20.2713	106.116
63.479		278.486	106.002
17.0012		116.643	105.914
66.0012		281.377	105.891
17.3956		94.0368	105.799
16.5483		38.4986	105.775
44.5141		76.0041	105.757
30.5386		146.509	105.713
81.1826		112.31	105.701
70.4138		43.5787	105.628
11.0369		116.557	105.546
56.2996		69.0536	105.519
15.1281		51.5653	105.338
60.0072		33.8018	105.081
75.8116		34.4502	105.038
12.7966		21.2871	104.912
83.8132		194.902	104.885
25.3119		104.026	104.837
10.3759		96.909	104.8
40.8518		32.6334	104.599
20.2444		200.356	104.584
44.3441		163.499	104.524
11.5876		183.353	104.411
9.81825		23.421	104.37
34.671		266.225	104.204
29.1999		16.5291	104.054
8.64191		243.936	103.969
28.1483		59.7561	103.773
47.8196		295.225	103.752
78.0833		185.583	103.671
21.9386		117.984	103.585
21.7004		180.854	103.456
14.3194		22.7898	103.377
10.244		18.0059	103.352
34.5166		153.262	103.303
42.9106		227.678	103.26
17.4002		55.9444	103.203
14.134		22.1299	103.195
37.7403		30.7348	103.17
66.6907		15.1804	103.109
40.4264		177.48	103.06
85.6583		258.649	102.998
28.4878		51.1126	102.911
46.0722		115.503	102.844
43.4054		133.772	102.843
11.3331		217.823	102.761
15.2571		16.8201	102.572
16.0316		25.8907	102.374
19.5806		260.284	102.348
50.8349		25.7598	102.341
36.0247		278.646	102.278
54.6274		170.15	102.234
70.6498		221.668	102.172
10.1808		43.3061	102.156
24.9166		21.3371	102.147
64.6187		112.266	102.103
22.8193		28.3085	102.043
61.2834		27.4894	101.999
90.9316		20.234	101.855
15.2074		131.915	101.802
48.255		86.1693	101.712
22.8581		33.0873	101.658
13.31		177.943	101.54
27.0888		37.6102	101.523
50.46		28.4938	101.463
22.3707		91.5048	101.416
41.2733		61.1849	101.282
49.7982		135.613	101.247
35.9738		45.3511	101.225
10.1083		44.6059	101.035
10.1201		118.062	101.017
36.9201		20.1086	100.851
75.5416		65.5712	100.821
9.04406		78.1125	100.813
72.5544		55.0829	100.797
38.6338		272.55	100.766
17.7042		24.1975	100.615
11.2794		27.7578	100.614
27.2573		101.213	100.594
99.012		218.557	100.578
14.8524		234.7	100.462
30.478		24.6575	100.442
8.39165		178.12	100.306
10.5745		97.0489	100.217
15.7471		146.215	100.207
15.5642		283.809	100.128
69.0481		223.039	100.109
38.097		35.8912	100.103
31.3095		46.1673	100.018
84.4456		188.813	99.9623
11.0759		40.0004	99.9021
51.6598		142.036	99.741
61.874		103.953	99.6686
89.6016		198.59	99.6492
12.1782		188.375	99.6214
37.7961		162.34	99.603
26.6169		48.0195	99.4648
94.9467		97.3623	99.4601
17.028		51.6554	99.4323
48.4469		20.6395	99.2768
31.1411		160.947	99.2755
15.2752		18.4967	99.2551
59.8318		23.167	99.1948
16.8357		144.288	99.1555
50.2578		49.3867	99.1531
20.8334		292.636	99.129
88.9055		270.764	98.9042
74.2155		82.586	98.8702
43.9403		214.667	98.7668
47.4873		23.4064	98.7445
12.6637		22.743	98.7192
26.3468		183.832	98.5527
25.2545		24.9195	98.5178
46.8388		220.335	98.44
18.2168		62.4376	98.3804
27.4561		107.05	98.3295
17.4488		25.1198	98.2476
24.1678		20.7283	98.204
11.2111		123.901	98.1743
89.8235		53.7019	98.0333
11.4269		40.2286	97.7855
28.7179		26.166	97.6942
15.0076		198.855	97.6941
40.2646		25.0119	97.6492
9.03941		229.716	97.5621
43.5833		71.3091	97.1723
16.0867		28.3908	96.7443
80.3641		64.1325	96.7408
15.2582		33.7632	96.7351
36.0925		46.5353	96.6905
15.0456		164.247	96.6253
73.556		71.2454	96.5679
12.4712		111.463	96.54
73.7647		18.4246	96.4678
25.8781		36.9935	96.4171
92.8448		214.141	96.223
26.1656		184.607	95.9892
43.9696		165.576	95.8737
29.3617		145.451	95.7812
12.3015		77.2357	95.6021
67.7445		41.6512	95.5812
9.90915		174.767	95.537
15.5302		278.736	95.5131
10.9254		123.993	95.4936
50.1093		17.5171	95.4911
84.7332		237.597	95.4826
28.0891		26.5772	95.457
15.0404		98.149	95.3495
25.8795		218.416	95.3115
8.60656		40.2107	95.2297
9.33639		93.6175	95.1831
35.6463		25.4064	95.0622
10.9962		170.631	95.0576
52.118		49.2058	94.7622
83.9731		26.0847	94.6938
84.6		72.0639	94.562
45.3625		70.2564	94.5016
47.3906		46.3913	94.4786
14.8729		109.904	94.437
52.8167		123.393	94.3533
10.7548		116.261	94.276
47.1953		20.2335	94.1491
16.4361		195.059	94.1065
13.0763		156.125	94.0751
29.2474		25.7272	94.0636
51.1381		17.1675	93.9849
15.6506		15.2328	93.8063
8.97756		77	93.7772
21.8158		146.903	93.7642
75.5671		20.5014	93.6698
23.4519		28.5222	93.6462
82.6014		26.7799	93.6248
98.4355		147.073	93.5719
11.8441		28.7218	93.4165
47.4818		207.269	93.3992
66.1349		26.4741	93.3031
41.0465		80.7368	93.2501
13.7128		20.6564	93.2489
15.8789		35.2832	93.2413
91.1315		89.1301	93.1979
44.4686		132.811	93.0139
34.9936		25.5661	92.9839
19.9535		57.6619	92.9191
13.1951		85.5445	92.9125
84.9265		70.2558	92.8628
16.4934		240.767	92.8482
10.7873		63.9902	92.7506
11.4787		18.0531	92.7419
9.02468		44.4463	92.5041
13.6494		52.5336	92.4906
25.8042		15.868	92.448
15.2103		94.589	92.3848
29.3046		15.552	92.3576
41.4937		260.563	92.1624
13.4702		57.8768	92.1249
56.7017		22.6094	92.1208
20.138		228.588	91.9904
53.9156		17.2614	91.9084
28.665		178.071	91.8005
72.588		217.53	91.7681
8.79206		167.353	91.7372
30.4887		170.314	91.696
24.2975		101.189	91.6727
12.4712		41.6459	91.6391
48.1934		24.0725	91.542
20.5358		231.832	91.5074
36.2425		228.004	91.4437
39.6413		65.9245	91.414
44.9915		138.844	91.3851
10.097		43.9622	91.3836
14.9562		150.399	91.3492
76.3088		15.6383	91.2887
30.4228		110.735	91.2065
16.6535		216.374	91.1846
62.6268		23.7254	91.1793
13.3619		295.059	91.1576
27.4719		175.741	90.9969
17.0415		198.006	90.9476
57.5449		24.5434	90.9283
41.4744		20.943	90.7087
45.4173		38.0745	90.7026
[truncated: 1,824 more rows]
