# Supplementary material for: Tissue-selective COPII modulator SEC16B aggravates cardiovascular disease by promoting lipid export
Source: EMBO J. 2026 Apr 24;45(11):3731–62. doi: 10.1038/s44318-026-00754-8 (PMC13226660; doi:10.1038/s44318-026-00754-8)
Supplement: Supplementary file 7 — Source data Fig. 4 [file 44318_2026_754_MOESM7_ESM.zip › Figure 4/4G-H/4H_SEC31A IntDensity.xlsx]

## Sheet: Fig.4H
WT	Sec16b LKO	WT+BFA	Sec16b LKO+BFA
34.4908	50.0102	112.62	37.5261
125.328	23.2663	72.3216	33.7723
49.8511	65.5784	73.6439	58.437
32.3839	128.233	83.1566	27.927
57.8266	24.4814	113.808	52.8135
28.6945	37.6634	63.8906	48.496
107.47	27.6589	61.3337	32.4386
25.6233	40.2296	50.0642	20.4048
83.1064	49.4732	134.633	22.4022
22.8237	10.833	177.281	40.5178
45.2657	14.6386	82.0988	113.57
76.5657	11.1365	59.677	22.9368
99.6003	14.5403	70.5976	22.9744
46.673	133.088	65.9584	56.3298
65.5938	22.4477	50.8644	23.4969
193.879	12.9676	62.1383	57.7875
174.834	51.3339	99.9099	39.4815
50.3784	36.7805	206.666	27.3479
77.5094	136.992	171.785	44.1638
32.2313	15.7376	53.5175	22.9692
160.351	17.2467	244.928	61.8188
76.9267	60.0269	74.5599	33.1653
24.8971	102.528	162.978	23.1212
70.0221	13.6327	139.179	36.8611
102.454	111.185	77.1263	21.9153
26.096	56.3079	237.171	96.045
146.292	19.4548	76.9426	38.0514
117.255	12.8554	215.316	42.3863
22.0149	18.6055	65.0114	45.8416
69.9107	11.2642	151.238	63.5167
152.063	31.0238	50.9181	32.2678
119.397	22.7441	200.768	89.6845
31.544	27.7793	323.871	49.5254
47.5511	16.7778	170.059	53.28
58.5548	12.7041	56.1947	28.5443
103.151	40.0089	99.8653	23.8098
101.451	106.651	474.268	28.892
32.8282	28.6976	71.6209	68.5561
82.4675	56.0889	161.434	23.1404
204.209	46.7112	161.447	21.9138
124.795	31.6198	64.282	32.8585
47.1608	20.8122	165.571	170.659
21.7397	14.1338	234.43	25.674
30.5613	14.8885	52.1701	24.4582
97.5702	75.1131	193.696	20.2678
40.339	30.659	166.285	22.6321
47.2006	93.2195	229.27	34.4101
60.4112	107.416	137.864	25.3161
55.3668	60.0619	348.256	221.054
25.8842	117.403	120.648	38.1817
60.8934	98.7752	277.673	45.2577
28.4348	12.2738	169.588	44.1218
130.39	22.317	457.509	22.3316
104.588	76.611	327.473	25.0159
159.619	79.6643	73.4392	29.4348
73.341	103.34	132.955	67.1291
45.598	76.9285	110.729	48.1373
28.3179	39.1236	79.2536	26.2966
66.0126	45.749	112.297	193.464
42.4512	47.1838	234.277	106.364
122.977	66.0405	168.591	24.121
147.391	48.1573	181.519	119.941
71.8794	15.2396	60.8267	108.661
55.0838	31.0824	111.737	89.7015
23.4354	25.5501	275.58	77.3379
96.5871	77.6412	69.1977	170.738
66.5746	21.9198	268.907	62.0497
56.0895	17.2101	56.4544	79.4783
192.297	14.3744	122.989	45.096
32.872	109.023	87.7099	20.4493
62.9598	12.4183	50.4952	28.7563
169.617	25.259	72.5744	30.3256
47.6774	66.07	52.3334	59.6489
74.2488	16.6343	160.433	92.0102
25.5035	17.328	112.728	44.7388
62.9385	62.4784	51.9011	101.715
116.131	75.4488	250.054	43.6503
25.0871	12.8618	77.3452	78.4572
88.4659	85.7977	87.0268	25.7279
61.6797	125.353	76.6433	23.0391
44.4861	13.4746	63.8184	61.3067
76.8233	22.1627	197.873	164.666
36.3098	64.3391	86.9466	159.719
36.2798	10.9805	127.278	30.0541
105.236	75.2502	186.843	60.8199
51.2935	40.2569	430.051	79.9842
25.1211	40.7099	87.2462	140.99
138.675	100.442	120.678	96.9755
20.7032	11.8415	372.562	27.9071
20.4078	40.0749	378.14	136.132
28.221	9.80691	56.3209	133.187
136.354	16.3392	53.3955	74.3355
53.5288	23.5511	387.575	37.5961
21.2064	25.4424	96.6496	201.852
108.987	49.3184	95.6981	144.186
129.504	77.2235	250.717	71.6555
49.7606	62.5672	89.9121	27.2953
40.5041	11.9072	446.93	54.784
89.2254	14.7363	195.338	111.726
56.7748	74.0691	280.578	126.449
62.911	51.9753	101.097	110.138
27.4978	103.773	255.667	62.5897
204.219	10.7948	228.898	46.3295
64.7327	26.3509	478.312	74.8714
105.751	54.3395	62.2148	28.5999
93.8895	14.477	96.7274	85.2225
23.1084	17.4047	118.296	64.081
30.0676	29.934	58.5689	52.8596
197.122	24.7303	99.2683	36.4196
66.7607	18.9894	450.808	59.5693
86.992	64.2978	255.193	137.896
27.2411	12.9539	67.4883	72.6278
26.8033	17.9646	247.141	73.872
126.526	97.0475	190.255	90.9488
171.803	48.4034	54.2249	36.8836
68.9484	116.1	235.334	35.0029
33.128	35.5455	319.957	80.5222
187.317	30.837	97.0321	116.088
83.5684	80.3505	84.0623	24.1418
118.526	12.8615	138.346	74.9967
37.3737	122.282	284.307	58.0458
45.071	105.812	305.727	96.6823
33.5819	62.6581	60.6361	95.3208
96.1798	44.6846	439.087	81.51
38.5507	27.2471	81.3674	69.8607
205.363	118.877	261.889	31.5964
71.6234	78.1095	143.141	22.0336
131.727	23.8265	118.081	33.1624
37.3231	31.3933	100.225	40.492
110.722	50.6985	463.427	47.8142
128.843	94.48	301.181	37.3446
45.6638	132.778	107.189	128.325
35.1403	36.201	78.6051	84.4753
32.7432	93.0851	185.562	34.3444
159.538	102.558	187.829	35.3062
52.2492	14.1191	380	46.0264
100.229	25.4313	77.2803	99.6031
31.746	35.7533	167.391	90.4001
80.2835	24.0537	54.7842	100.303
34.4609	86.8476	156.952	23.074
40.0307	17.0841	88.6349	51.86
34.0368	31.8152	243.167	22.2366
24.1596	24.3208	156.837	53.6938
155.245	34.7704	185.591	23.6411
27.5421	18.7328	66.5671	34.9239
139.321	130.219	200.436	36.2041
50.3556	48.0042	71.1502	39.6178
75.9874	22.9643	362.82	214.888
171.221	15.0235	311.738	182.236
23.2609	57.8656	89.2559	27.3089
88.4004	83.676	72.3014	32.9645
100.186	34.4825	83.0633	102.246
70.3011	31.1249	353.074	23.8909
34.9731	46.6139	109.893	203.454
52.4581	10.6624	464.008	107.788
102.305	96.0874	185.228	44.4911
33.4081	117.673	240.995	25.9921
81.3955	18.2577	358.401	146.431
90.9358	21.4099	340.662	24.2415
37.4215	15.7136	360.656	20.5154
189.028	13.0213	57.2404	74.2837
74.7565	26.5174	379.235	84.2405
39.0775	44.467	116.493	125.713
53.2062	11.7067	254.847	43.7561
32.2353	76.3822	95.3241	62.1681
109.408	57.91	103.131	61.3353
187.575	9.11494	102.322	40.6541
44.554	22.1508	359.531	71.0347
188.859	25.5559	334.42	91.0317
100.142	18.914	373.184	52.9509
101.872	9.81872	268.689	102.822
48.4657	108.26	444.115	94.2922
51.3723	14.9006	263.386	28.7209
42.9948	12.6979	126.864	61.347
73.5072	19.6454	110.899	29.891
37.5773	116.266	85.2461	183.784
47.7662	12.0051	198.457	79.2796
92.867	32.0243	224.813	47.4308
48.064	119.134	174.168	92.6055
28.4798	52.1458	152.909	103.356
113.559	20.0045	60.4581	90.5756
22.8861	130.554	174.044	39.2942
37.7881	65.5516	110.064	203.54
83.9379	26.1451	98.5687	25.2957
49.4853	125.337	79.7764	61.6898
36.5912	19.161	77.1136	40.8994
92.5806	15.2428	50.0839	142.182
43.7301	12.9977	53.8506	151.547
136.063	11.139	268.031	48.7569
34.9559	42.3212	70.5895	157.719
31.7293	17.6798	341.043	35.4796
69.6768	24.9941	53.8257	44.1199
22.771	18.2192	51.9093	134.936
32.224	95.6905	67.667	40.8974
72.1917	20.9018	164.196	124.407
159.344	57.5885	424.928	26.7074
100.062	137.278	148.398	20.1269
45.9635	17.2028	316.631	88.2542
21.8127	17.3385	158.857	62.6161
61.0731	46.1617	111.754	27.8317
25.0268	59.7895	68.2597	136.26
55.926	28.0213	127.661	26.0257
153.813	54.8356	51.3283	74.8425
144.822	13.1007	166.822	144.167
26.2541	20.1422	77.4276	39.4918
20.4938	26.3487	237.62	23.7202
27.3371	13.4029	454.923	35.3799
71.4941	90.4926	53.8944	35.0923
42.6716	19.4726	256.272	86.5785
39.9987	45.0003	75.0094	191.378
26.8471	39.5496	204.846	174.282
73.4719	23.5534	54.8018	45.2723
75.8135	19.017	142.979	38.2523
27.0105	14.9338	187.786	69.1002
120.3	87.8893	175.41	38.102
116.9	138.589	51.6736	132.232
203.481	21.0818	75.7979	30.2935
24.617	21.4772	102.268	141.286
21.4072	18.9928	53.7503	22.1912
48.5776	49.8437	66.7354	114.876
80.9143	33.8742	74.4771	46.7086
60.2521	59.1064	92.4984	162.805
175.197	10.8955	52.603	20.5678
22.895	23.7251	58.0045	159.514
25.0067	132.263	99.4744	20.4881
158.619	104.097	126.96	104.104
135.886	32.2085	155.996	24.6037
22.8856	41.8032	105.496	31.2543
23.0197	27.9263	103.129	151.547
107.265	99.7443	164.068	169.931
36.5338	117.804	64.9192	39.1913
25.7442	53.4668	55.3838	32.0724
31.1916	12.7758	70.1073	28.5933
28.3968	11.8808	110.535	30.9054
187.959	31.383	208.74	36.9006
102.215	45.3176	109.086	71.8744
169.772	54.3074	172.998	26.4362
29.4118	34.355	108.195	32.1867
135.804	10.2259	65.7621	29.6704
183.685	9.94262	343.977	69.3042
21.7903	9.60959	58.8031	34.5917
25.624	45.8437	64.843	28.4991
48.4958	29.1683	133.613	133.615
58.7709	76.0325	74.4159	68.0704
24.6796	16.0071	146.38	27.7626
27.3334	14.2254	69.0087	20.0671
182.228	90.1291	57.9065	80.2555
51.8076	25.6494	110.358	147.77
76.2549	46.8787	50.3685	29.2989
83.8105	13.3646	99.486	22.9192
47.4886	23.393	55.7527	35.7848
24.6081	10.2927	96.1255	64.2215
182.19	40.3777	64.4447	22.8083
46.7165	31.4769	60.5338	172.058
141.346	14.392	119.687	37.8286
38.05	24.8682	66.7244	26.1922
61.2583	12.0022	58.0164	32.3323
191.667	49.1312	73.7421	20.2316
36.3721	10.839	201.087	57.0025
55.7817	26.0043	79.3832	21.1627
76.4648	20.3105	111.38	55.2534
62.1755	13.1129	205.324	101.35
21.3076	22.4876	53.798	46.4198
151.186	112.757	80.0896	38.0864
183.842	76.9064	64.2597	142.431
91.7536	37.7226	388.037	68.1573
41.9361	11.8823	81.441	34.1882
23.8163	10.1985	54.7865	28.3454
91.3294	135.7	124.049	44.0773
25.8679	12.4981	140.104	41.3083
62.6318	31.4568	75.0934	53.7375
153.202	20.1167	72.846	23.2291
114.119	52.0268	81.995	40.1429
157.767	44.6494	131.222	28.7486
21.9949	28.23	129.934	39.888
41.42	81.5351	202.475	124.37
21.5424	139.075	155.016	41.7128
33.5761	97.9312	100.212	33.6583
51.2806	13.674	108.673	193.569
23.079	17.669	113.604	47.408
150.462	48.62	104.641	37.6554
112.205	98.6515	95.0008	31.6545
20.1871	33.1842	53.4937	20.3883
38.1987	30.6913	130.253	61.3012
165.413	15.3592	144.15	35.844
50.4596	21.2131	104.811	51.7364
20.453	26.987	139.929	30.7846
25.6891	56.2831	147.564	59.4739
79.9352	125.526	210.016	31.4465
53.9957	27.9179	72.4608	48.1203
80.7098	24.4643	198.153	29.4991
50.7037	59.9948	84.9488	21.3977
34.2841	23.5755	67.2415	51.9137
55.4443	38.3634	52.0703	82.9964
63.138	129.111	196.101	24.2681
99.3786	81.2598	141.632	29.6554
35.2002	31.2084	57.7426	23.0452
202.347	12.5231	122.273	29.1039
63.7118	14.3328	60.5274	71.1354
20.3343	57.7969	325.447	24.8273
56.8482	38.5928	56.6866	36.4232
23.1061	32.4117	162.366	52.5099
37.1507	10.6651	57.4406	23.7515
66.6027	75.136	57.1127	69.9232
20.9834	42.7913	342.045	39.2517
151.466	25.0793	113.765	90.6798
65.2155	62.5127	111.821	112.176
36.3861	30.9253	51.3362	24.587
33.5422	26.2214	90.2997	50.2137
31.7034	28.5532	83.4316	56.4511
27.376	24.5486	124.654	26.5574
20.0503	98.6139	128.286	53.687
39.2565	12.1022	229.316	35.9021
192.926	51.7812	106.869	27.5327
68.1875	75.212	107.194	38.1058
126.16	16.5384	212.512	53.0981
52.1849	18.3262	252.751	42.6049
111.46	60.9033	398.195	101.708
85.3556	31.815	464.711	75.2094
78.7481	16.857	161.741	58.2015
26.076	12.351	115.178	23.792
176.784	34.2951	60.3157	36.8712
26.1005	17.3987	262.25	78.4437
22.2339	13.3845	122.834	22.0208
27.9003	28.1814	72.146	97.2827
150.451	131.069	320.525	34.1374
52.0407	28.8918	310.172	20.6366
40.4325	107.257	166.328	61.6706
34.963	89.8733	69.8186	110.8
130.529	22.1274	239.792	20.3302
36.3079	84.3913	70.2399	95.0089
147.258	84.3746	240.619	64.2361
164.2	132.655	382.697	137.727
54.0425	80.5347	224.098	23.186
74.9613	27.3226	207.165	22.3389
161.875	21.0428	85.7726	107.268
49.5192	16.3505	88.4926	188.851
32.2638	80.594	100.404	40.1829
122.473	60.3503	61.4799	50.029
24.3062	45.8347	86.5757	31.2659
107.903	138.414	59.0536	30.2278
101.287	25.8623	258.514	54.3904
56.9896	15.105	378.584	88.2113
43.4147	14.0208	282.094	113.876
20.9544	102.495	321.347	38.3378
25.3179	46.1044	256.335	66.5778
32.8219	56.4815	265.614	71.3107
80.901	17.546	90.7003	33.7588
80.8658	10.9899	64.5425	28.4598
28.3976	13.4111	96.8944	31.2449
108.494	46.4452	72.8829	102.72
39.647	11.2995	470.832	24.5579
84.4751	122.774	158.229	27.8964
23.1847	24.1426	89.3814	88.18
29.3785	26.3498	92.838	24.1251
88.8772	80.58	138.804	103.254
29.2516	54.9083	140.268	33.4835
170.613	88.6664	198.731	32.1919
46.4947	13.1129	188.678	27.4106
149.76	22.2056	67.6207	32.0017
80.1227	64.0227	408.828	43.5823
58.3681	38.8823	152.744	131.012
60.7902	54.2945	55.231	89.9337
20.9898	13.7874	54.1258	111.605
45.146	33.3873	72.2955	37.1398
36.5635	10.1993	101.061	34.3038
140.041	17.0257	228.974	21.2223
23.2973	14.2766	111.368	155.422
22.2046	22.7763	114.097	46.6539
64.0444	74.8658	458.432	24.122
159.048	25.3675	65.8726	22.9111
48.0363	31.0353	316.19	22.9564
62.6703	29.8221	104.913	55.4899
128.337	41.4723	354.124	26.1809
21.2364	29.3122	51.2567	33.6301
48.7704	50.2856	158.438	108.402
192.418	34.6783	123.683	60.9274
84.2305	61.6684	175.889	23.5009
23.9054	39.3823	59.6606	48.4913
55.6327	13.9763	421.7	44.674
25.5828	14.9382	163.855	40.3178
182.95	20.2126	77.5052	31.782
126.032	94.5144	178.389	43.8571
50.7309	11.6772	113.324	107.042
22.7223	58.8691	95.9338	27.1112
106.021	18.7436	90.5319	60.7835
73.9437	44.1041	86.1113	33.4733
62.3232	10.7697	72.2096	63.981
28.5773	115.091	59.0859	22.4782
70.8446	27.5033	277.592	26.1717
119.808	53.6397	226.838	28.6741
51.0465	26.9912	89.4148	149.524
105.179	76.4944	341.163	21.0277
28.6048	26.6544	238.283	27.9783
195.734	23.4113	137.086	33.032
131.201	11.0541	76.483	30.6548
103.077	20.9316	193.83	20.0609
183.212	56.1135	121.959	36.936
22.5502	45.2187	110.478	137.052
33.0033	23.9713	66.5743	57.5572
24.4022	28.2036	210.085	26.1584
33.8213	55.9273	290.576	23.6862
34.5911	42.6513	68.6807	85.1787
58.8329	14.2679	62.0689	121.078
72.4431	12.1825	121.169	42.3757
182.611	111.631	248.19	22.4801
77.2535	76.2743	118.249	35.1906
168.862	58.4796	50.5534	25.6609
43.759	68.0766	174.51	64.6795
42.5981	68.8944	54.3504	108.926
114.338	13.5597	181.504	24.6522
35.4987	13.8573	130.793	194.541
30.4494	12.9664	108.381	44.2489
59.8623	26.9753	140.641	46.8212
36.0195	24.4785	93.2298	33.7119
32.4059	12.751	106.391	35.9025
28.3625	14.2046	75.5281	32.1954
45.4948	18.6073	93.8123	94.0724
45.5096	102.054	102.712	21.1441
25.2438	10.4648	80.1202	69.7986
134.014	19.0113	84.3485	67.5845
68.2105	42.5369	65.8847	28.8282
40.018	25.3077	201.761	61.2741
205.232	99.2793	120.15	71.9447
78.4947	15.8527	196.442	77.5511
23.3722	80.5324	292.279	65.0335
127.265	118.458	134.876	32.8639
30.1216	20.1144	72.3146	28.6453
27.7145	115.031	58.2198	118.729
92.0809	62.5192	60.3205	56.358
36.5712	29.6735	139.635	33.2331
65.1422	23.4142	86.0089	159.296
30.6426	12.4676	61.026	109.786
138.493	11.1787	54.7279	123.963
31.0163	12.4541	249.195	57.7736
118.526	20.8312	57.6739	73.6907
26.3778	31.6548	52.8134	32.0817
53.6219	9.65379	145.178	25.2873
112.238	132.823	164.496	24.4055
53.8052	40.4917	241.436	144.46
130.058	11.161	253.394	40.0628
42.4298	21.233	140.827	29.8645
104.826	11.7477	146.787	77.2447
36.8999	69.3282	94.0947	175.086
38.7302	11.4383	51.9574	71.1198
20.0618	24.1563	68.2241	28.5338
33.6167	57.5327	51.3516	99.8956
27.3058	137.288	168.778	50.5072
67.3392	16.145	169.695	36.2732
62.6045	17.426	60.1206	187.578
38.108	8.76752	420.185	39.8208
69.3956	36.1912	85.0055	148.906
66.389	11.4913	214.62	31.3219
57.2337	29.4158	115.256	54.0985
44.1328	13.7899	443.231	169.598
28.4361	32.8456	155.714	25.9268
146.104	30.7468	193.705	27.2508
23.3972	24.2385	68.3901	32.7361
67.2746	32.758	467.348	145.325
28.015	12.1095	441.2	20.666
31.2396	60.5092	240.965	31.5652
160.618	25.8466	140.144	75.6742
145.992	12.8378	90.3547	41.481
24.2562	13.0562	66.6863	20.1355
21.9737	37.3492	111.545	25.1223
21.1867	55.4796	141.824	167.148
29.8225	24.7722	64.2295	35.4973
28.0306	14.7167	61.9624	123.078
182.828	85.4676	56.3121	58.4511
21.7247	100.603	120.236	194.759
60.4136	31.0219	102.163	21.2842
24.487	115.681	335.755	25.1889
32.2679	39.892	221.541	175.97
85.3026	22.9598	440.705	22.1416
58.6013	119.543	130.161	29.0556
27.4982	33.059	462.931	75.0909
68.7489	13.8689	257.221	23.9362
52.7977	13.7845	157.775	152.054
26.035	11.1138	450.054	24.7183
27.6875	16.9002	355.001	86.2809
27.3785	18.134	413.142	33.355
119.669	136.95	162.799	32.2919
26.509	14.1346	450.89	116.248
95.7816	17.4572	190.147	37.148
69.5888	13.8923	350.348	121.982
53.0431	94.5223	235.262	112.96
96.827	40.756	133.9	64.5335
72.6405	26.4634	324.08	113.844
140.024	70.6904	97.8525	67.5026
76.0908	20.2781	240.297	76.6118
136.268	20.6296	54.291	22.7701
201.184	14.3116	199.754	29.7376
29.6459	28.196	56.2724	21.3937
96.7065	20.8094	270.585	20.7977
36.8973	11.5091	231.057	71.5181
23.4616	61.8894	328.843	108.133
21.5834	10.5207	51.8565	25.5601
38.4132	115.583	81.9407	22.9715
50.8445	37.8766	288.44	139.639
23.8147	8.32582	168.077	85.1388
27.9659	39.0532	80.2098	42.9816
69.7814	26.015	70.2482	66.7437
80.8311	49.2381	205.676	40.0781
46.2733	24.9453	151.299	71.6928
89.8603	44.5418	408.822	45.0405
32.3058	16.4242	300.192	106.686
54.3778	10.1137	81.1345	87.454
23.9061	17.1858	90.8707	54.0924
46.7686	41.4387	106.169	21.4038
93.4286	88.8262	296.049	81.2246
23.8075	58.9397	141.626	77.0908
59.1787	28.7087	148.077	139.974
29.3994	10.619	232.567	23.5897
109.329	12.8349	82.2294	30.004
24.075	37.33	164.273	118.416
50.9686	37.1319	160.039	130.569
90.4122	9.07371	113.775	26.5271
33.4633	29.3848	56.4384	226.141
28.6114	28.2893	398.058	212.921
23.6644	59.7899	185.03	97.2759
41.6718	68.9459	103.43	20.7809
21.0693	72.2612	128.371	109.466
25.6348	125.805	116.724	20.9072
23.2533	20.6673	111.089	47.0987
27.4332	13.6233	155.458	38.0172
25.2496	28.6045	225.759	114.981
42.0024	40.0833	226.685	29.0263
37.8319	40.5414	366.527	46.2399
27.2793	28.6504	83.5353	39.8257
38.1877	36.7502	307.716	48.6332
60.9772	88.5518	462.62	54.9903
60.3933	13.2869	134.321	84.0589
34.4827	43.481	103.248	64.4919
46.0566	18.6201	179.889	37.4729
68.011	10.3931	373.581	33.6464
55.8992	16.6404	64.3273	43.3104
133.329	56.1473	323.332	72.5158
54.729	53.5237	113.216	51.5518
31.6944	25.1894	164.089	21.7536
66.7526	84.3459	121.907	24.2656
24.1424	66.9497	62.7675	38.3952
26.4774	53.7006	248.375	76.8661
45.4081	26.5294	150.417	62.1521
48.0386	120.132	94.1825	20.2209
31.9683	47.8458	53.917	66.2429
91.2369	23.1972	315.182	27.7702
20.0139	117.479	312.64	27.1474
31.9508	35.1228	165.073	28.226
54.4715	67.4206	126.22	22.6186
96.3144	73.843	193	33.2278
141.315	33.9377	171.401	97.3545
29.0588	25.6499	341.983	103.287
61.8369	37.9557	138.497	56.2504
27.9725	46.0993	121.502	52.0768
45.3759	24.8105	459.749	23.5
51.8022	80.2527	99.3008	42.8899
82.2158	100.398	282.71	77.791
117.611	23.0706	198.909	25.9477
25.6391	30.7569	391.199	22.7856
79.2283	24.9925	202.036	34.3416
29.373	21.797	257.741	20.2916
35.2769	43.3806	69.4496	109.58
77.2083	88.3416	51.8241	36.5262
89.7425	17.8146	174.588	55.9309
46.5135	29.6708	166.403	25.3293
103.481	52.1311	361.861	38.5698
67.9489	42.8897	249.585	95.636
182.107	26.1868	155.911	70.5423
21.5249	23.9657	104.05	97.7675
175.175	125.9	290.428	34.4417
29.7992	101.021	392.938	22.3773
104.423	41.1832	52.7997	62.839
105.799	24.1679	76.9396	124.398
24.3193	29.5071	201.113	49.5471
27.0605	12.0047	286.933	126.966
160.509	54.698	58.8919	105.928
21.3617	88.9914	290.002	41.5435
146.953	135.047	133.292	38.2079
77.2879	9.55097	51.2283	65.5688
21.8033	77.4457	90.6926	31.0401
62.9586	16.4654	134.139	81.5433
66.7593	13.6625	88.977	44.7166
20.224	29.3106	281.198	32.2155
22.6049	58.4561	113.685	34.1925
24.6327	73.7343	268.912	36.1183
64.1906	19.1868	92.427	120.444
21.8549	12.3629	55.7429	91.7416
66.8547	27.9331	55.374	42.5289
34.1386	84.5695	247.501	52.8869
60.7293	120.342	66.4771	62.9389
26.3441	16.329	53.917	80.8905
68.0031	25.2494	55.8761	78.7013
22.334	38.4116	137.01	40.9432
22.7091	126.444	142.665	45.4263
38.7954	85.4226	64.0934	77.7238
51.4624	105.703	60.6373	28.7405
83.5711	86.2005	60.4299	24.404
61.457	41.8804	189.85	94.9882
28.0215	95.8337	203.226	62.561
75.5105	72.65	413.125	148.083
101.386	53.1287	270.216	52.2831
189.137	23.3644	154.453	160.399
41.2705	45.3835	162.932	30.5678
101.138	19.0814	125.954	96.6396
199.41	78.5121	234.642	30.3687
26.7798	56.5062	72.0757	193.396
77.6176	26.2927	58.1458	34.76
21.0545	14.5849	90.731	29.5671
68.2074	48.0776	119.279	157.465
20.9831	86.9265	390.135	27.1475
29.3243	28.8738	100.473	23.7818
89.0576	23.1845	254.764	39.7498
34.3656	43.2671	87.668	39.328
35.9707	48.2131	151.943	23.8413
20.8424	62.757	69.4278	45.0232
55.3057	24.767	159.239	132.425
43.6594	29.3419	117.302	87.7199
28.5702	51.8019	176.344	51.9293
30.381	20.4369	142.92	46.2965
20.2033	43.6438	160.131	47.892
92.4323	16.1714	376.867	73.5055
45.0063	122.469	300.002	37.4075
101.265	10.4492	170.729	20.7725
72.6519	39.7428	74.8783	29.1005
22.9903	16.5756	50.8111	51.4443
49.2324	86.1085	205.075	24.5388
43.3807	61.1808	63.4292	26.731
49.1347	41.5955	396.854	57.611
93.5772	16.2333	70.9163	71.562
178.856	55.4755	147.968	22.4389
27.975	53.0881	137.097	49.2674
27.9791	134.362	163.372	23.7771
101.757	126.984	75.2107	25.4384
35.2391	51.8775	240.035	26.4394
70.3553	53.5577	457.408	28.3518
20.4804	90.0565	83.5383	37.549
33.7799	15.3613	67.1217	20.498
28.7581	88.308	123.522	20.74
104.662	83.1843	154.734	42.9609
66.025	23.7566	118.161	64.0109
46.2192	27.5316	51.4321	28.6123
75.02	89.9697	402.697	65.7098
43.9194	74.144	374.166	38.4198
24.6156	17.3219	50.0637	31.3358
37.9344	16.3505	281.234	31.7053
27.7779	20.148	264.132	24.8519
104.411	11.9054	66.7209	88.6642
21.1902	69.1885	64.0698	52.8509
55.9478	22.7791	83.4718	21.6909
20.0229	35.0434	334.232	117.063
22.4373	15.1898	233.246	34.2957
64.3369	118.71	174.762	34.5538
152.275	68.3509	115.655	32.6529
89.3242	13.674	60.7118	129.401
32.5917	31.9628	151.623	20.562
63.9336	79.7778	66.2452	75.7909
24.1193	72.049	60.8604	34.9201
33.8788	64.7854	151.665	152.256
51.591	21.4493	72.5703	201.481
81.7724	71.1791	271.668	57.4739
60.8565	22.1166	326.18	81.4588
30.4239	52.4118	254.223	40.2394
186.482	59.8834	60.3574	203.419
24.9331	14.514	89.8203	93.9712
82.5748	37.3976	179.203	54.9442
136.064	55.5321	277.734	22.4586
58.1468	87.2774	151.879	29.4157
31.5893	37.398	159.73	52.2143
29.7592	17.5695	58.0168	108.469
70.0421	65.9593	93.8103	152.821
22.8348	13.404	104.553	30.5263
32.3188	16.3278	57.9941	45.8794
33.8405	83.5024	116.753	55.6389
35.4025	79.3629	107.722	130.506
35.7172	55.398	143.802	176.672
56.6294	22.8993	379.598	31.2805
53.931	34.0166	72.8554	56.8411
69.3356	21.3228	57.9942	76.3851
23.045	21.3922	343.146	48.3023
38.7176	40.2218	110.247	161.102
37.726	57.3414	84.8352	21.6875
30.4839	75.9636	113.981	138.077
25.1855	35.2245	50.9552	96.0043
50.803	99.8305	306.788	30.5333
165.776	10.6123	280.322	30.0706
129.741	18.0504	73.2126	102.848
81.558	57.3736	121.524	80.0533
195.99	16.177	173.105	23.8161
20.1728	16.2636	182.54	195.21
63.827	9.34466	376.122	22.7238
34.0524	57.2083	224.399	26.1572
30.6974	9.79807	266.682	60.6183
109.766	40.0303	88.7118	58.4951
55.5369	73.6476	358.828	38.4141
42.0591	47.0714	94.7352	49.0327
25.5004	21.0968	51.2817	64.7592
130.057	37.3557	129.141	29.8432
34.8251	15.7688	54.4132	106.908
27.5892	109.429	153.482	22.6815
43.1061	13.5648	253.479	29.9748
20.1378	78.1738	68.0613	21.4713
20.8582	14.7961	191.968	23.686
91.4264	26.8332	235.273	39.5656
20.6581	52.9835	97.4632	146.876
132.446	61.3778	168.987	56.3793
46.5951	20.1895	69.5295	58.5103
49.876	77.7477	50.2969	156.086
23.337	17.83	50.2981	35.1169
155.273	15.043	227.886	59.0951
54.6703	22.0421	98.0786	123.499
59.5066	24.4282	358.364	27.9213
95.2825	19.0875	301.778	32.874
142.101	8.75867	115.722	27.095
34.305	33.6473	74.5323	111.641
141.979	111.928	376.891	73.1868
49.9674	60.7353	90.5725	39.1932
52.7758	42.4691	370.418	155.066
163.597	30.0098	182.001	56.7502
24.9875	84.1364	153.405	66.6125
168.499	50.0868	112.281	38.2225
25.1671	63.8426	233.302	133.705
73.556	33.0704	98.1534	198.594
120.434	100.257	131.096	107.124
33.6484	121.606	140.628	67.6183
121.604	54.1007	64.721	69.302
21.3617	90.5501	56.7403	45.6557
22.9133	22.2461	59.2486	39.3955
50.5994	29.6537	257.27	104.103
155.587	39.562	208.572	23.7705
190.609	22.7601	289.24	179.409
25.3243	47.182	420.333	116.142
102.57	12.6369	131.12	70.6506
22.6298	97.9756	254.899	157.867
177.335	20.3971	220.25	39.778
113.785	19.6412	192.23	88.7317
95.5019	121.787	228.807	30.7631
29.0304	95.4787	238.723	54.0835
43.2239	56.5073	156.683	22.0386
36.5692	115.3	56.8284	24.6302
55.8699	14.4213	470.023	223.052
39.7587	29.4681	51.7178	50.9224
141.525	27.7819	135.07	76.7667
23.5231	37.2537	276.687	67.9051
96.4235	96.444	162.544	43.1842
160.679	121.332	83.3561	141.545
117.388	21.4164	50.6916	21.3587
114.176	53.0849	423.967	24.1245
121.04	101.894	127.98	27.5956
107.383	69.7176	438.746	143.822
45.7835	72.4488	53.5791	135.535
36.3112	84.6527	206.813	64.5712
22.2222	9.38582	155.66	20.3215
59.4805	133.532	144.002	97.9093
33.7792	36.9588	123.72	50.4743
28.5276	43.4148	222.186	52.4234
66.8695	34.1395	62.3128	112.598
78.968	20.7717	151.147	26.8703
121.885	24.6222	195.115	53.5133
69.1012	19.377	131.695	75.5844
94.5697	16.3278	266.707	29.7487
65.2778	14.8986	243.719	100.198
32.3649	33.1882	188.145	68.6145
52.6733	26.6552	55.7969	44.7278
33.2046	15.0729	367.754	216.039
32.075	20.4516	136.932	25.6793
38.7061	20.0014	96.7606	46.815
38.4267	31.6279	65.3051	133.766
30.3942	77.0377	57.3151	20.6904
33.1743	29.5189	63.5099	51.401
86.4352	16.9732	317.602	21.3765
39.8331	85.4827	89.187	46.4712
120.386	49.4694	246.584	41.8316
53.2051	71.166	396.531	227.115
189.813	10.2259	117.507	48.4559
25.1884	25.9262	129.561	52.8759
110.819	15.5468	72.8418	128.077
32.7299	24.1579	216.386	31.0383
126.762	31.4782	164.706	55.6595
131.297	134.813	142.389	39.7226
70.5875	69.8736	199.057	67.0622
67.8479	28.5891	58.5484	73.3764
69.5458	26.6227	50.9874	68.268
46.4361	57.0602	53.4179	45.4349
21.0484	123.431	325.969	61.4219
70.3462	60.6701	151.32	219.678
107.895	26.7163	53.4942	164.261
116.341	13.328	84.7027	136.04
38.8198	78.3965	94.4858	105.72
40.1813	11.8182	200.463	102.886
126.371	30.9993	81.3535	182.552
91.6782	25.8711	85.907	141.983
188.098	132.717	88.8991	43.7973
181.401	62.1816	155.553	226.248
33.8881	13.3796	101.26	38.2972
21.0591	19.3182	62.2649	20.3889
37.1204	49.0177	77.6794	28.487
44.1763	123.976	80.0334	21.8085
49.7815	99.9142	61.5059	74.031
41.3656	36.9571	112.055	54.0612
22.2653	128.925	471.307	112.913
123.519	12.8446	148.243	46.9466
23.8893	33.0766	77.7475	29.7937
59.4563	63.02	121.469	36.9795
28.2977	11.7837	52.6278	45.8833
20.1299	97.5886	124.934	57.2036
21.2676	25.2759	72.4324	82.2641
20.0442	14.9642	302.668	107.793
29.583	35.5213	178.335	62.7787
199.85	35.5373	149.965	20.4759
129.308	12.8395	58.3276	91.4006
42.5772	26.1827	204.786	213.3
44.8974	81.6516	61.5109	28.5277
21.1913	16.9951	50.273	64.2761
29.0079	33.7605	224.528	33.235
39.5868	79.4073	124.451	146.899
109.561	56.9747	126.214	47.6601
69.0293	101.422	69.4181	96.0481
164.948	14.635	62.9367	52.8224
171.129	54.3833	57.8748	36.8036
24.6428	70.6429	355.565	21.9241
127.676	11.5445	106.603	87.586
159.623	84.7801	67.3966	56.7161
72.5366	37.4111	63.4608	20.0469
53.8997	27.1816	71.5476	23.0042
70.0564	29.195	52.5587	22.2213
82.2911	60.8752	67.2315	51.0489
36.5125	99.6625	57.0603	75.388
54.6929	40.3205	53.0249	81.9282
167.241	39.116	56.2848	73.4948
27.444	50.8716	216.068	67.8736
74.2279	28.8178	75.206	31.0295
62.6884	77.0265	165.107	32.4448
51.4406	15	109.519	50.7291
20.2926	44.9392	124.127	62.1623
64.3758	93.261	90.8118	168.461
144.464	137.684	55.7413	66.484
58.5853	90.1472	50.8984	49.5388
33.1748	33.216	69.2917	31.3646
80.7173	55.8576	158.353	45.4445
108.154	10.65	132.409	28.0216
33.2639	14.5496	344.971	53.866
186.106	34.5421	74.7607	148.914
64.7649	20.6235	112.294	54.1193
208.087	55.1565	100.167	210.156
108.177	49.8084	269.096	104.754
95.043	10.2525	75.4495	198.378
33.7093	99.2703	279.792	38.8749
26.0387	25.6335	137.774	138.129
52.3262	27.2275	81.478	27.5095
149.449	83.7441	93.4847	90.7024
47.3825	24.1251	89.8969	179.858
32.7773	18.4691	137.194	37.8568
20.703	9.02659	253.62	188.869
43.248	19.237	86.446	88.8559
159.713	24.5487	53.0566	22.6554
110.949	22.2322	73.5831	147.483
150.123	37.1556	313.06	55.6765
126	40.8955	98.9059	47.3659
192.138	80.1171	124.047	37.7003
38.4616	14.0551	58.4132	26.5712
67.5658	10.8005	50.2865	48.1347
200.685	73.8885	209.978	104.697
88.0255	23.6887	73.2846	39.2064
165.454	72.105	78.328	46.4582
184.618	15.3592	129.042	55.3101
36.1179	52.8989	62.3696	72.0424
193.072	13.2385	51.1342	144.387
22.8562	37.6707	129.536	54.9397
22.0563	25.303	67.0191	21.8544
64.6781	36.8354	280.292	23.2769
24.9101	41.8917	153.301	22.5189
45.726	34.0413	326.787	187.948
21.6657	71.9393	64.7349	141.058
64.4536	53.0879	165.078	126.151
65.9297	10.9736	468.521	59.2115
119.217	29.5477	127.329	84.4926
88.2755	43.3963	54.9974	46.636
36.1003	38.23	225.802	30.7507
105.501	85.714	57.6406	23.029
66.2028	56.7964	201.377	84.2446
44.4922	134.429	102.356	38.276
27.7652	8.85582	69.1295	51.9825
100.77	107.553	428.248	117.903
25.5557	20.9127	144.972	95.6147
31.7263	73.4728	89.7811	32.9391
73.3785	116.558	288.109	38.1949
143.731	14.3358	70.5596	76.6029
25.5844	19.5196	86.2019	125.754
69.8182	28.0136	378.457	33.389
56.2611	40.1304	123.48	121.306
29.8277	22.3623	54.7627	119.15
158.358	44.0421	73.4908	70.3001
42.6988	26.1632	110.955	38.6168
128.353	52.552	241.77	27.9886
62.6155	115.583	55.8428	31.6406
85.7526	70.0564	102.037	30.5726
74.9977	39.2123	54.6032	20.0453
106.337	93.4448	108.71	75.8399
35.2349	25.9159	194.493	95.0231
42.1071	25.2561	90.9601	92.9435
20.413	40.6909	94.9136	90.5359
22.5685	17.0462	59.8397	53.7406
23.8798	41.4678	249.995	85.1585
28.9064	13.3999	101.08	25.3099
192.387	40.4979	128.228	49.2063
168.653	86.7892	79.816	21.7769
38.033	20.6189	65.338	109.02
45.6632	11.4263	122.3	57.7154
31.0018	8.76686	210.935	75.5389
45.6693	15.1414	151.349	189.398
152.425	21.387	139.07	33.4134
58.6059	33.8169	427.034	143.201
182.269	26.3678	78.2092	173.882
30.8523	109.419	199.731	47.5543
21.3983	73.8159	169.156	54.9541
29.3636	74.2445	184.162	34.7096
125.605	8.5519	344.415	102.713
26.1033	21.9674	108.703	24.5002
60.8115	71.3442	130.366	22.4601
160.44	108.246	380.872	155.969
172.355	61.5864	67.4126	39.8588
43.9218	12.7533	73.9717	92.3897
20.832	102.74	364.254	206.072
26.5387	35.5433	69.741	128.356
116.191	110.373	301.084	136.389
24.7723	121.439	364.993	70.4434
25.564	97.4364	208.632	22.3003
76.4629	121.147	65.3504	141.56
86.2426	16.7219	246.533	28.2417
33.0626	18.7163	51.4954	22.6514
135.913	55.019	87.3441	61.0172
74.7587	79.7274	386.061	20.0345
51.9408	34.4872	53.2799	84.7989
129.643	74.8562	53.5338	75.0597
56.8849	77.3515	57.515	55.3933
70.308	18.9342	371.483	82.3077
70.9053	85.4486	289.018	42.3511
165.883	38.3565	150.131	25.9094
27.6667	15.5178	94.936	126.941
79.1854	52.9604	378.16	27.3344
118.599	71.2557	162.687	134.481
106.378	49.81	355.344	29.1065
21.2431	10.6269	204.681	61.2494
34.0527	13.8749	128.878	111.045
34.9503	54.5331	173.654	38.8229
36.7845	103.603	166.83	50.7025
39.4992	64.8504	441.116	52.8025
177.921	112.963	57.7651	69.794
26.1339	14.7675	75.8313	226.13
39.667	14.6081	79.151	32.749
20.3223	24.2851	91.3177	115.854
52.9784	19.3669	83.2826	66.5626
49.9682	18.1801	85.3781	26.4275
93.7016	57.367	87.0999	58.9586
88.9479	95.115	70.6056	60.4753
27.6685	13.4769	71.16	84.0447
36.8317	26.7849	87.3938	40.2096
57.0163	41.9597	224.667	43.4691
33.5043	29.7316	91.4643	58.1785
159.702	33.6308	159.008	104.236
122.443	124.844	84.25	46.8524
104.879	80.9941	212.348	36.7527
42.7499	31.8004	76.709	138.552
68.8625	38.3614	289.132	94.7961
92.7224	62.3681	126.543	154.525
31.8107	65.5851	226.032	22.3497
95.0873	32.6545	322.685	50.6356
184.649	69.7054	103.379	41.4836
32.9544	23.5522	348.347	42.1389
37.8766	39.5984	364.4	182.387
42.0432	58.8962	309.323	87.9945
107.113	104.138	65.2301	21.5726
62.9056	82.1299	112.968	219.913
30.3556	84.386	53.1933	139.216
114.57	59.8252	161.201	76.5553
50.0575	72.27	50.3102	43.1734
62.6996	47.2694	100.57	41.7765
56.3131	46.0853	61.5967	132.49
45.7395	20.0028	94.759	121.66
37.156	80.8385	59.4539	110.107
32.5823	46.153	70.2985	32.2293
75.8758	11.9123	137.069	51.3424
48.9222	104.633	143.039	49.856
45.5286	32.215	52.6844	157.038
69.117	12.7774	392.817	58.9687
64.8873	19.5246	127.294	123.523
52.0251	23.5097	177.04	20.755
117.217	34.6616	106.159	51.263
21.4523	79.0598	180.592	51.2344
30.2734	35.1712	455.498	57.9921
29.3541	8.48123	62.7563	44.9437
28.2613	26.0298	239.258	33.9777
23.0137	68.2354	74.7264	49.1909
63.5995	32.1024	233.594	48.6461
64.3176	79.4754	129.153	38.8127
20.1782	35.9764	315.244	62.8102
86.7051	45.9026	180.875	83.7605
165.554	19.1651	161.192	37.6587
50.5745	63.1027	139.836	121.71
95.8618	52.6991	121.028	83.6168
23.9262	53.9009	79.4971	106.298
181.742	82.366	255.534	127.066
103.169	25.5723	54.5257	33.5995
167.364	15.3622	122.744	115.863
125.388	22.5042	81.9177	41.0848
24.1404	94.2975	75.9595	73.8702
148.165	8.99651	53.6935	30.2857
90.5868	137.073	429.255	30.1362
41.1013	22.6482	293.962	46.9702
56.6835	93.4914	60.0295	139.954
22.0778	51.2114	200.068	67.7489
26.8361	59.2859	65.4416	62.5019
39.4306	45.6047	228.231	68.8047
37.2951	28.5466	251.572	107.772
35.4425	132.41	221.208	97.9414
29.8945	133.667	79.2843	23.7041
26.8387	20.9693	88.5619	25.0129
51.8029	44.8641	152.064	56.2081
62.664	74.4688	179.044	47.0455
49.1405	23.4451	220.887	37.358
25.3972	68.1363	117.696	113.517
23.6834	115.727	82.2966	75.5119
49.7761	105.603	186.203	61.7614
22.6581	52.9337	106.784	67.961
29.2584	35.6106	63.1242	217.164
36.7238	90.6801	265.759	45.884
36.1312	114.087	320.11	20.1351
49.0773	63.9071	74.4751	133.134
25.3773	17.5913	169.105	128.459
72.9792	102.078	54.7243	90.1452
33.3332	36.7319	75.5645	45.2584
24.0362	31.8598	233.682	39.178
24.353	16.4608	50.8606	77.8866
38.5526	107.294	210.849	27.3466
30.4774	54.4801	65.4086	218.498
187.632	14.3711	65.8199	25.9643
104.974	11.8418	257.221	21.0926
93.6562	42.9394	284.825	39.3523
20.8111	18.2043	113.954	113.865
29.0996	35.0921	232.186	169.369
58.1943	9.64725	130.877	30.8553
22.7421	53.0319	112.283	86.1213
31.9743	10.2008	50.0919	102.786
37.3259	100.054	209.863	60.4186
25.2004	15.5961	361.176	47.1328
34.4435	29.7363	61.5316	68.3749
30.6014	44.1737	59.4165	108.208
25.2729	16.2159	103.533	74.7643
82.3899	11.3254	154.255	95.8792
24.9996	63.6038	180.712	46.1314
144.222	37.4297	339.759	80.9296
146.393	17.7378	86.4228	108.465
28.4637	30.612	182.209	147.752
46.4988	65.7605	95.4784	33.8255
20.6123	58.6931	342.443	23.7558
65.3322	26.0525	123.669	119.207
45.7682	129.979	94.9007	74.6461
42.6914	24.0124	61.3884	91.544
23.4122	68.5078	171.613	51.727
46.0787	16.3687	273.536	55.4618
86.6724	34.3762	103.527	226.394
65.5846	14.7844	102.919	55.829
28.327	68.4107	55.1719	32.3848
20.7917	21.77	109.352	127.234
68.0012	53.9582	60.254	76.404
86.3526	17.4307	411.421	171.781
82.4763	20.9758	197.959	24.454
33.9137	14.2368	52.4633	30.9817
37.1324	13.5165	97.0388	45.8216
28.1313	83.2228	366.522	43.343
127.43	47.6239	207.282	146.327
23.1004	48.1933	162.783	154.64
27.1766	57.8197	66.6174	78.7347
24.5262	70.3416	98.23	27.4756
208.261	34.7637	120.472	48.3116
87.4999	19.1228	92.2656	226.447
82.3982	25.5711	57.1126	94.2038
62.9445	131.826	261.767	37.7819
148.294	20.0552	58.7932	23.2226
35.0592	30.6176	258.766	27.8312
57.3466	68.52	312.197	82.3383
58.0726	63.6261	157.313	111.388
24.0806	15.9519	52.0725	24.1386
66.2818	25.6139	52.8376	137.233
73.7517	27.8022	103.621	141.166
54.2297	54.1711	306.074	210.802
43.9491	23.4216	69.8207	20.9671
37.8605	94.3394	225.45	28.5834
20.6184	128.217	252.192	52.4953
29.9429	9.95785	77.0693	136.817
38.98	116.939	157.603	147.27
67.6217	11.3582	68.6774	44.9261
144.457	26.2861	162.138	69.3864
34.311	19.3723	221.082	51.6666
21.7976	21.1333	237.721	28.7136
35.5502	11.4598	193.53	102.38
25.1902	10.5247	124.68	35.8276
28.0039	138.769	192.576	79.7626
26.8317	130.799	88.0802	100.15
33.4472	14.5975	158.105	50.7849
34.3004	32.1012	158.862	50.0995
60.0407	10.5867	151.865	107.921
30.6616	50.0058	295.907	25.1366
33.5636	11.4747	57.2155	164.389
116.441	13.4312	472.241	157.997
141.757	30.0667	92.3051	177.544
61.4636	36.5508	50.2901	75.919
54.1204	30.6027	65.6051	209.372
20.6667	40.433	57.225	51.8955
38.9564	33.2407	181.79	153.755
121.191	55.6719	223.845	20.2976
96.7934	10.0889	142.918	28.2576
60.7963	46.2033	243.586	31.2824
127.603	73.8927	363.793	106.738
24.5036	13.5077	144.413	23.7609
29.2269	19.6625	245.653	132.194
44.4158	74.7547	98.9677	22.1921
46.8402	55.6101	92.7624	37.0478
23.8139	87.6788	105.501	42.6156
167.091	55.3084	56.63	151.466
140.897	17.8907	152.124	61.7603
27.9282	80.5426	84.1718	53.0191
110.181	90.825	321.843	204.576
25.212	10.4922	326.5	213.618
24.3002	12.4297	469.966	209.307
33.9466	136.238	125.896	127.031
24.9607	73.278	139.482	54.5406
49.7657	15.0803	59.4432	39.243
70.6351	30.0978	114.606	50.0129
96.3877	16.5246	139.605	113.382
105.758	68.7612	56.4172	22.8839
38.3882	10.2862	110.107	21.5715
43.5697	73.1482	172.048	163.874
144.761	13.8635	122.212	73.227
125.576	91.6262	167.621	94.4437
168.713	67.3593	65.9576	79.8605
98.5427	23.502	67.7376	34.1046
66.782	19.5483	437.117	169.873
23.1963	11.1223	61.7336	31.6685
86.8493	30.1858	69.1292	81.0476
49.2246	13.9858	91.994	97.827
42.6105	36.9661	73.436	54.5163
185.429	32.3696	58.3577	60.9421
22.7375	39.7485	400.875	120.634
73.9045	11.8109	54.2287	46.1106
31.9147	90.6569	118.476	67.0231
20.5209	45.6518	52.3269	77.1607
20.2883	13.9965	86.2173	79.0224
142.14	93.9409	173.406	136.216
32.7755	101.352	133.174	145.642
198.707	89.1099	151.763	49.3133
33.4677	31.1435	239.709	67.379
104.442	18.1959	155.086	77.7751
31.5353	117.219	53.5675	24.226
62.2931	129.665	195.328	63.2011
41.1711	34.5987	69.1701	55.7502
59.3061	42.5792	441.218	63.9142
116.887	38.5614	71.688	115.796
34.5841	91.8033	189.783	87.0669
107.41	129.636	103.853	28.8065
145.194	23.7156	240.685	68.1644
67.7348	35.4404	68.0133	29.1542
49.3356	84.8564	111.578	70.785
74.2149	49.4023	137.686	146.658
74.6908	12.4315	75.5464	44.7933
80.7108	15.4269	167.683	22.8183
190.496	30.8191	61.7447	82.218
25.1289	44.4919	434.666	125.798
71.3274	64.3521	268.961	53.3368
43.4795	27.4266	55.5768	46.9047
77.4762	21.4172	131.231	72.0981
32.5607	27.9655	408.294	29.0589
39.1867	104.758	391.918	69.682
65.7101	53.7857	97.2648	70.5325
72.1574	52.2986	185.989	120.828
37.8606	15.4423	106.531	71.9945
113.842	90.2482	161.523	22.6743
33.9429	28.301	74.757	82.1398
84.6749	32.6444	372.464	53.0369
45.027	61.9665	135.244	36.8067
209.708	8.85225	278.399	56.1437
52.6866	122.152	78.8665	97.3493
130.23	91.1687	478.42	144.352
164.836	94.7385	307.788	130.817
26.465	73.7296	63.16	45.63
113.956	8.97341	382.923	89.5312
52.7367	39.2121	54.5259	22.8505
45.8555	32.0448	126.456	27.0834
81.382	49.9393	420.527	31.9495
56.6982	41.4973	64.7212	54.7415
25.0265	58.4169	105.849	60.5433
23.615	35.1038	100.825	138.193
74.1271	87.2999	75.5503	148.094
43.5178	60.1968	142.766	167.582
122.346	24.3269	203.173	36.4085
31.6502	56.3083	105.751	42.9032
112.297	27.8444	69.6309	40.288
26.7658	139.05	75.4509	141.613
26.5135	32.2656	105.871	125.302
166.917	71.7825	56.146	79.0425
20.9866	12.6534	102.77	60.9256
25.0313	107.485	309.376	70.8693
35.2087	27.7917	142.85	141.377
20.8031	18.3322	233.511	20.2049
175.298	37.6812	77.3295	25.4666
29.5692	9.04363	145.707	24.6585
22.0496	15.0294	67.8696	35.827
103.434	19.2986	81.7463	59.4454
73.581	10.3145	50.6328	45.7744
24.4177	121.794	74.6689	31.28
66.3051	24.0864	128.893	31.0549
83.2379	105.162	83.6881	123.348
82.9241	10.7161	63.4745	25.6111
101.067	92.6813	147.192	27.3236
63.4917	91.5673	66.6347	20.2952
63.2062	16.4516	257.865	60.5009
168.679	14.3967	150.23	22.6057
56.1277	11.6762	234.911	49.8906
96.3756	11.7412	181.077	177.916
64.1499	30.2913	88.6991	97.7126
95.3309	114.412	201.669	97.4266
86.5654	110.943	124.969	132.667
90.2927	16.767	310.183	24.6153
22.1726	20.4135	70.7216	33.5758
20.5141	16.8561	129.954	94.069
95.9586	13.1188	61.9212	46.0585
57.1744	18.5308	110.947	123.272
59.6592	17.479	70.9572	31.7998
53.1467	52.6348	114.162	37.2117
24.9636	23.4614	99.906	167.839
110.665	73.4403	345.381	21.0819
22.441	23.2701	142.437	151.834
28.7231	35.6247	185.565	95.0625
97.7288	17.641	127.53	43.5723
20.7588	103.036	110.453	158.628
93.8361	121.301	148.659	142.682
151.16	72.5546	115.126	55.4242
27.3162	48.8141	177.804	127.442
30.9939	17.5578	137.542	165.585
35.6584	122.3	256.677	61.2879
131.935	30.9853	236.823	35.1579
105.201	11.2858	137.157	72.4868
200.815	68.9255	142.883	26.8339
65.6985	30.9423	98.2178	26.7118
49.3038	119.623	86.6599	171.419
103.51	106.319	262.942	62.1006
30.9253	21.1127	123.493	59.1166
60.9767	18.1593	337.988	28.0402
94.7238	117.757	83.7551	126.79
24.5692	11.1452	297.488	163.798
78.4469	33.361	177.843	31.932
24.5206	11.0001	189.391	38.0074
43.843	20.5755	71.1181	117.029
43.3254	18.2956	408.483	39.4337
21.9945	13.3303	51.6336	78.4037
49.5557	11.6694	50.142	30.7314
47.2597	24.8536	83.0987	100.104
23.1804	133.509	78.249	77.712
37.0138	11.0012	345.313	95.5622
119.895	103.444	227.05	161.309
80.0238	21.5262	63.9792	141.932
166.727	39.9918	420.871	54.4335
52.9249	30.2934	60.233	51.4227
58.919	42.9637	299.961	36.1084
70.1574	62.8631	236.879	88.7202
36.4331	31.6018	149.847	57.2264
26.4897	9.63068	380.282	20.8194
30.8528	54.1349	194.091	21.1756
158.795	101.051	116.766	85.0433
176.165	23.4727	54.4764	168.787
28.5973	34.6803	115.81	24.5771
54.3589	36.7052	71.1656	76.3717
93.3206	22.0235	89.507	64.6248
58.6754	43.3402	134.147	31.2417
26.7764	98.1387	89.6289	26.0412
39.4332	10.3201	322.424	94.045
116.031	12.7549	324.892	156.335
43.7832	55.578	62.4483	212.367
29.6459	38.7486	126.103	48.25
69.0932	92.7043	148.753	69.808
58.9398	64.839	124.645	25.3002
20.1256	9.84292	242.007	20.3567
72.3618	36.2437	373.51	25.364
156.522	16.8873	398.794	83.6048
42.3079	27.2444	115.632	41.7057
22.0398	39.3515	142.828	30.5948
29.8227	102.978	61.9455	29.5373
180.307	126.013	97.8367	185.943
30.2055	33.7916	62.0456	31.1842
85.9264	42.9548	243.033	153.694
104.719	47.0722	222.241	27.4132
61.4112	87.8228	128.45	115.183
61.7308	117.275	145.76	74.8969
52.1001	74.2253	77.1777	43.0092
126.009	19.5071	92.094	35.5912
107.802	65.906	236.785	51.9766
22.4338	16.4462	55.6596	22.2199
34.0059	108.428	106.244	39.705
23.1888	12.5486	62.9545	143.052
128.135	136.855	108.875	113.235
71.0172	29.9824	271.609	61.8159
25.3511	24.4467	82.4727	55.6855
91.2207	11.4492	68.6345	61.6337
23.3487	17.7153	397.624	31.4062
108.099	42.3111	168.674	188.982
20.1014	39.2415	59.5692	189.774
173.827	38.617	100.866	43.0745
177.034	10.0081	336.642	35.0065
45.1797	16.502	366.465	49.0327
39.3185	65.7902	222.504	75.4743
86.168	29.3218	85.0332	21.1575
149.456	137.823	288.536	157.467
97.3054	13.8809	436.49	82.1154
45.3808	15.3237	82.5632	24.8812
180.082	70.5668	214.71	36.1928
66.1668	72.1424	73.6457	30.9004
70.5571	31.2471	68.7821	65.151
80.7296	87.3577	253.965	73.1585
99.8186	97.8142	452.701	25.4856
113.178	62.2977	141.544	20.9156
21.1904	10.4825	280.539	75.6199
180.638	85.747	153.012	22.9355
85.7987	13.5635	230.248	145.026
129.018	135.789	319.188	42.1672
105.775	128.581	71.7521	75.8044
20.2992	108.194	75.475	100.364
147.057	12.1874	285.534	67.9572
155.485	71.8408	97.8778	127.784
35.6903	10.2715	271.093	39.804
68.0057	9.41844	239.379	56.1849
32.332	58.7017	286.865	30.0145
87.1058	35.532	90.611	50.3544
46.0312	139.302	50.1784	53.0563
98.8815	10.934	65.0871	25.8303
137.872	47.1439	370.639	22.6098
62.2575	92.8899	59.5727	119.369
77.5673	39.1444	56.5741	50.3267
179.396	122.918	86.7457	131.452
36.4264	67.6834	298.44	20.178
47.4003	11.7794	192.208	95.409
38.0059	92.5694	264.646	61.1509
28.5231	10.389	380.915	57.5655
115.674	12.7903	435.139	27.2654
90.6906	80.1751	63.4669	21.178
83.8998	125.484	98.5905	133.917
38.3042	112.067	64.8146	40.0116
48.3002	10.8524	159.12	28.2209
36.4472	12.9988	66.8137	47.5521
25.6792	41.8378	396.039	20.0822
99.6186	14.6645	70.8532	120.559
50.1707	105.106	71.9324	49.8169
34.8304	60.9723	70.9475	138.59
38.8421	91.2675	96.706	59.6415
31.4022	35.0692	134.639	36.9151
37.1154	19.74	66.5211	96.551
49.6105	131.306	111.598	29.3556
47.0103	36.5414	57.9758	103.079
27.5836	38.9739	119.075	21.4065
44.4427	9.51874	162.895	22.3978
67.5162	10.3381	118.868	21.3372
51.1268	24.7127	439.649	27.3024
208.812	17.0002	119.678	71.0515
37.7849	94.9576	99.3889	23.3563
67.8885	83.7412	260.357	172.079
33.7656	15.4889	71.7495	33.9414
38.1303	106.852	364.182	42.5745
117.728	27.2706	51.1799	37.0557
54.8209	19.5448	370.518	59.6017
31.7175	25.1869	115.964	85.3375
191.636	18.5225	77.0808	119.522
117.011	134.606	77.1699	88.0367
21.7904	135.544	52.3699	23.4362
142.88	27.3527	142.929	122.621
66.8553	14.2135	153.46	149.903
64.6106	15.1033	332.843	58.2518
88.988	21.6851	250.474	60.56
75.7987	14.2762	148.626	77.8116
58.5502	20.2288	146.141	58.9767
194.568	14.4265	80.0744	30.106
31.544	16.1415	196.017	34.8356
140.166	17.9368	329.749	23.4189
155.29	35.3907	94.622	37.7847
41.2009	27.8073	94.7197	20.4477
63.6062	13.8097	175.552	59.5174
109.353	58.5196	345.447	113.907
159.439	7.9424	88.8078	125.379
206.282	28.3075	97.2491	190.287
52.8216	69.9157	117.115	141.262
46.6068	96.16	56.6839	28.7139
22.6039	64.9588	199.13	108.632
42.8304	13.0697	97.8734	185.123
65.3658	16.9265	142.73	25.8968
37.4508	36.0896	148.248	108.893
109.511	104.527	55.654	22.5103
172.248	12.6429	68.5603	73.5208
132.349	11.6604	91.7982	101.54
22.878	38.8737	175.508	98.145
96.9589	38.5459	51.4367	25.2948
73.4292	26.4254	175.575	28.483
59.1776	14.3791	134.749	30.9911
45.6343	44.1697	251.244	38.2432
54.3453	65.5562	198.302	59.8927
29.17	26.8404	429.355	51.0924
22.3773	19.9186	346.872	32.9756
123.135	42.1436	438.21	30.8944
23.9202	25.1459	150.693	81.9982
120.006	19.2103	377.713	70.8384
26.8788	71.6574	160.523	47.7645
196.585	38.406	148.127	35.9259
44.4936	28.6303	180.421	42.0201
27.1375	39.0681	380.992	115.527
39.203	81.2028	447.86	30.5226
32.8299	38.2732	61.6308	117.794
37.6087	14.8642	73.7064	24.5389
65.3042	20.0117	56.2082	70.7603
85.1492	21.6851	81.2337	38.367
28.4409	47.5536	255.435	84.5366
116.452	28.0745	187.544	95.7924
26.2654	50.9996	148.89	99.8477
167.089	39.5519	210.91	46.6759
34.5468	128.289	153.814	31.8504
60.6663	56.3606	205.348	52.345
21.8188	63.4519	190.123	20.6798
73.8437	115.74	161.417	67.417
29.8396	135.915	52.5119	73.2853
20.5015	10.7577	53.5569	30.9224
30.2047	33.4924	90.0747	217.238
21.5751	75.2093	57.4136	51.9328
92.0392	23.6811	67.6675	117.76
43.7872	13.0702	68.5906	203.444
183.112	45.0296	54.8123	32.7105
74.2417	108.687	141.092	120.273
20.5509	19.9774	76.4187	166.158
25.3461	45.1836	61.8992	123.621
59.7278	15.7253	126.562	87.8529
30.936	65.9269	73.8016	140.678
158.327	14.1403	50.9504	27.9969
64.0469	104.515	149.133	30.4638
114.52	9.95785	77.4964	24.4811
33.3974	20.0641	70.2752	25.107
158.259	36.6718	395.773	44.5518
54.7306	24.2529	163.625	165.639
149.468	34.1168	365.76	24.4404
29.1917	9.9741	85.0489	93.5568
92.0173	52.4113	135.208	25.4447
95.5789	10.8745	79.0174	24.5319
84.3086	39.0525	122.382	66.9776
124.299	57.2337	183.154	33.5762
42.5063	59.3362	108.628	92.1566
151.415	23.4815	61.7508	89.6936
72.5264	29.9501	139.52	93.3706
25.0439	19.3766	101.007	44.136
120.913	45.6057	69.7523	37.6268
140.456	96.6526	163.904	200.337
24.1759	13.0294	91.5803	228.928
170.101	67.7269	145.636	47.5731
21.7865	8.74916	137.898	39.5256
36.3277	13.6794	53.9725	37.1156
59.2451	40.7819	123.019	109.016
30.3408	15.8545	64.5449	74.5591
96.9665	10.2761	291.103	50.0281
86.2707	21.9649	436.403	69.4072
45.8334	45.3513	123.63	48.693
37.1686	34.2533	477.488	135.753
36.1579	30.8839	97.1875	46.0189
50.6871	29.6474	50.5874	108.51
108.481	83.9888	111.92	36.8053
21.0604	20.4863	109.964	27.3037
36.4189	59.7604	120.601	107.368
68.5131	20.3368	60.1497	36.3895
35.0521	127.914	71.544	67.8825
124.264	53.0908	52.2816	93.5982
31.2324	13.377	84.5582	122.735
28.526	10.117	101.153	207.726
98.9548	10.9369	80.9951	85.0509
134.826	8.77275	292.187	68.9725
25.1184	63.9721	104.743	135.097
92.2672	49.7357	90.8577	56.8135
187.318	38.1369	75.1386	38.3168
142.159	18.8682	86.4571	75.5418
150.912	30.9493	217.694	40.5705
90.2217	15.0158	64.9107	48.9376
35.3715	77.82	306.095	30.1442
82.3081	37.839	85.6155	50.6447
113.628	17.879	437.939	146.365
28.5734	66.3283	168.151	21.3814
131.397	13.3928	155.85	68.739
38.5835	88.2518	219.849	36.0914
135.229	31.249	75.7097	42.2673
112.553	15.0319	157.514	20.0025
52.0017	138.129	110.087	200.255
134.454	21.007	351.112	52.3186
90.111	55.9331	160.577	61.7605
48.1063	90.6411	414.313	49.026
21.8808	120.223	84.643	99.1108
135.025	21.7099	288.154	35.3332
131.746	56.8203	149.49	22.9706
22.8123	74.6706	425.363	206.824
37.1139	99.5323	50.9399	23.8281
26.0513	9.80136	73.7339	104.317
53.0137	21.3875	98.9634	85.9713
41.4515	112.611	310.489	112.995
31.9066	120.927	54.6966	76.2455
39.495	12.5205	272.32	67.3614
209.987	37.9098	216.87	41.5134
50.2071	93.186	229.275	100.141
91.5095	65.595	85.3008	50.8053
132.528	54.3345	160.655	46.2336
175.045	28.7701	78.8263	35.7025
60.724	45.4042	82.5703	155.975
28.4927	39.7202	78.0121	30.6751
99.338	12.0097	65.9461	24.6241
138.19	12.8965	158.187	31.4844
194.18	106.773	225.372	116.017
26.2769	23.7661	380.462	114.774
123.231	77.8052	398.902	74.721
62.556	22.5235	138.099	21.0201
76.864	12.5833	93.4913	57.4387
37.8185	36.3331	76.1427	88.283
95.1503	15.317	271.173	41.3655
116.198	37.4704	90.8811	142.619
37.4554	21.8561	141.465	50.0847
63.4685	55.6462	80.8623	48.58
71.7742	88.7447	51.4062	70.8909
31.0846	66.4831	293.752	52.0452
37.8946	15.9132	57.3155	32.1338
52.5985	107.893	433.577	199.603
80.9818	68.6443	159.228	55.4507
54.9402	21.5018	52.5089	95.9375
183.224	95.6695	104.144	168.525
26.6184	33.1151	130.767	74.3234
83.1225	21.4046	135.235	38.4862
20.7738	27.7036	135.62	218.792
162.18	14.1296	104.93	80.5017
147.595	54.4817	134.2	47.1618
74.9268	21.0481	474.961	88.8659
42.2997	30.149	440.985	168.39
21.8477	10.3881	131.618	35.4671
67.2236	17.9837	88.3803	31.2876
173.883	26.647	59.1969	210.687
172.807	112.745	59.5761	49.2428
28.1971	24.9753	315.259	71.6711
94.8873	107.139	66.4258	148.537
25.8045	47.6841	94.5324	46.5647
51.3669	116.967	432.158	30.9996
205.705	14.0528	50.9987	45.789
60.6972	122.45	355.081	36.6972
146.61	38.6001	201.195	20.4471
157.348	135.667	209.966	66.3952
93.787	12.1578	305.493	70.7913
26.9966	56.558	202.935	205.348
56.2583	26.7438	168.178	194.739
29.3545	98.5248	135.87	38.1375
38.0142	10.8844	70.8338	50.3168
103.707	31.186	67.5087	88.0925
178.269	32.4034	62.2774	40.1028
33.1223	94.2018	188.974	23.8159
202.583	105.783	86.6408	79.1033
20.2457	25.0429	386.82	51.346
150.667	23.2577	58.6443	93.526
110.743	32.5066	185.699	91.8496
20.5868	27.8561	64.557	64.1798
38.6882	35.2367	91.3202	154.609
31.7457	52.59	83.7688	62.4171
50.2955	43.376	275.938	32.5577
38.1037	34.4628	87.9141	98.5253
123.317	100.408	307.282	35.1006
43.6675	22.3595	274.174	27.83
77.4825	29.1514	84.6063	147.428
39.2756	29.5946	56.8573	180.249
20.064	40.3054	199.841	54.1678
28.9088	34.12	113.325	24.0524
97.806	116.651	91.2713	68.3774
23.879	23.0849	66.5568	71.9192
70.6308	39.2475	188.326	121.622
85.8138	83.033	84.6111	161.011
133.7	13.4699	233.767	52.9443
70.3775	13.5376	51.114	86.8147
107.569	12.5599	143.504	50.5542
31.8989	22.2485	157.292	217.756
175.359	108.274	66.143	20.3718
65.258	9.72208	187.194	146.585
33.7782	39.3567	105.558	37.7665
34.8367	19.0251	130.397	179.783
23.1717	75.4075	190.682	142.359
45.96	28.0955	119.945	174.062
71.7418	65.3467	84.3873	44.6187
78.5642	76.7121	152.539	37.6855
28.2595	89.7658	89.9471	22.4639
35.1562	36.3695	146.907	145.083
20.3242	126.095	262.067	47.4586
102.905	94.2789	111.003	181.498
33.8399	29.1923	55.3691	40.6505
154.125	77.9295	125.46	91.7708
21.8669	111.901	72.3094	21.0582
22.7723	138.424	275.772	118.86
49.1665	71.4252	249.011	127.65
186.844	72.3201	89.0375	41.86
85.2977	38.1941	53.6983	42.8231
56.6648	22.6165	66.9221	57.0013
22.6394	53.5999	97.2616	31.2829
56.798	46.4188	143.946	99.629
34.0272	29.9178	280.381	20.1225
20.1432	85.9343	66.1203	221.847
22.0807	31.3057	72.6766	84.315
51.184	105.222	302.037	54.3878
73.4553	11.0114	246.295	48.47
151.803	17.9422	93.1448	100.93
43.3946	10.563	168.978	168.208
141.619	57.4454	356.524	48.4489
99.2023	11.0694	100.536	63.6082
92.9556	22.9915	65.3137	26.0811
25.51	105.844	59.1069	84.2802
190.848	38.0411	199.974	92.9543
25.1508	21.3971	126.135	81.2581
26.4444	77.8552	99.4834	24.7074
39.5814	81.8617	89.2486	154.48
54.8814	11.3403	165.153	34.1399
35.1228	13.7756	74.3186	41.3289
68.6234	37.8027	167.781	26.0262
73.1984	11.7017	60.9475	138.305
106.79	8.49301	143.566	22.3031
85.8138	18.7261	420.134	62.8567
36.7422	26.4341	181.802	53.072
51.6086	11.093	376.259	74.4052
180.436	71.7254	169.637	62.1085
22.2115	67.3069	139.471	40.7981
182.635	42.4797	216.37	114.761
38.8555	37.0697	235.395	20.9451
70.3647	16.3959	59.7713	50.8913
68.6743	72.9735	87.7962	185.053
42.0022	20.5638	412.266	86.6935
64.1149	46.1383	291.07	101.391
137.149	21.4493	239.942	34.0297
149.811	24.7312	212.207	27.2973
28.9197	34.3394	267.428	76.287
33.2706	89.1853	147.347	88.7171
61.6304	42.0605	133.281	122.71
25.9845	17.7347	105.415	78.6696
41.1356	110.043	290.196	32.9783
22.2464	32.7508	420.823	84.1972
23.3413	29.5656	59.1225	109.719
90.9431	129.082	380.995	147.357
26.1957	19.8737	185.096	62.3784
76.3484	22.6706	89.7931	20.2893
96.6494	27.221	62.7525	35.0006
111.789	92.3489	169.905	225.955
208.256	33.0829	69.2142	52.8268
98.1472	19.8806	378.454	115.463
23.6486	15.3404	211.536	26.7594
81.5643	9.22692	89.9964	50.3373
24.1939	37.0595	159.739	224.525
182.378	40.3201	127.732	46.5034
22.8162	46.9781	163.645	142.7
45.5356	11.0591	79.569	84.8387
82.1107	34.4475	141.582	40.7668
138.786	15.5852	255.022	37.1829
38.8392	10.8745	365.189	159.645
106.959	12.7915	113.006	227.23
68.4274	14.4955	423.756	22.5626
169.883	12.5648	430.846	100.413
38.9124	17.1332	423.779	21.0104
85.3254	13.843	206.751	203.214
55.5487	57.3737	79.7284	222.375
183.673	67.1903	263.829	50.3762
110.534	86.7896	56.0869	63.7418
116.355	10.4648	216.752	72.6509
173.908	12.2169	157.177	67.9974
41.3901	66.3041	107.324	39.3211
64.4299	9.54523	56.8285	70.1536
22.3889	33.6766	67.6875	68.5056
24.4664	29.1399	66.6122	207.525
43.1862	13.9499	93.9037	173.394
22.4286	86.8825	114.656	56.8306
73.6528	134.192	379.267	34.0192
79.4573	40.9945	169.566	65.8576
194.626	46.2169	89.1761	157.508
44.4525	21.8958	63.4862	164.213
73.8302	21.1869	209.842	34.9704
69.0657	16.2669	131.723	195.183
29.6458	44.7672	98.4235	44.8347
107.562	23.4638	114.684	222.41
44.1733	21.487	87.551	69.1894
29.1162	33.0738	91.1655	97.3625
104.799	24.9592	214.519	33.4025
72.9869	13.7549	66.319	165.536
37.3093	113.914	66.4135	146.609
101.789	95.9794	99.3474	108.769
63.2823	69.384	59.7044	52.2511
35.2193	50.6769	88.196	64.0249
35.1299	34.4844	112.77	141.25
32.1434	24.3661	97.799	32.3951
89.1692	51.5095	59.0704	90.1319
46.1055	96.6713	272.341	149.334
60.6915	13.5323	54.5812	168.23
60.3505	41.8742	198.138	63.3084
26.4167	14.8247	301.955	101.983
38.6512	46.299	80.8089	62.5494
45.9285	10.6958	154.142	54.9845
75.1619	44.8234	269.942	33.9898
101.966	138.999	53.5649	200.79
22.3149	46.5009	404.942	89.1848
130.18	53.4614	65.1157	94.9527
26.656	17.2347	145.951	27.1459
36.5134	12.704	180.085	78.6467
45.5506	26.6079	206.816	87.5124
29.9339	17.7463	101.119	41.0899
48.3899	45.7758	427.338	37.7295
26.4368	9.49413	317.521	21.2756
144.156	17.1672	224.768	84.8974
85.2177	25.8886	379.174	41.9215
114.455	16.3282	340.574	111.14
86.1034	13.173	89.1838	26.8486
32.495	11.125	214.399	82.7819
92.6818	71.7315	132.196	37.3333
68.3104	11.093	65.9818	123.954
148.954	82.0422	166.77	132.63
38.0321	16.9699	193.16	54.0522
68.4335	63.6917	93.7205	24.326
171.693	14.3041	168.872	172.7
51.0121	84.8743	100.257	34.155
34.1445	27.2504	110.01	117.965
56.0205	13.306	193.456	86.0112
30.2275	120.811	70.4399	46.4446
124.91	14.803	161.322	24.5054
57.6627	65.9976	78.948	30.3739
74.6166	13.0004	470.18	218.205
132.102	17.651	100.163	41.7855
38.8053	12.1957	119.709	87.3314
21.1104	9.85799	152.703	55.8176
117.28	11.7435	55.9067	68.2256
25.9754	67.2878	316.827	228.162
186.643	10.6599	240.589	44.6544
93.5062	30.8513	137.089	168.442
29.4586	111.641	107.504	34.9909
150.433	26.7469	55.2062	31.6969
30.4712	16.7118	77.5564	54.8556
35.5857	10.7609	113.836	94.8051
43.3303	106.872	299.913	32.6758
49.6232	17.8211	78.5465	33.9932
177.214	17.5436	108.863	93.264
35.3157	36.3056	466.543	40.6111
82.1195	71.4832	157.502	143.679
41.7799	11.2547	292.992	48.57
81.9371	12.243	89.5142	76.1178
37.1475	27.6262	84.4954	34.313
105.893	91.5343	140.588	152.244
50.2515	12.2525	79.3664	36.0024
113.968	54.5193	105.23	38.4075
191.957	13.7691	237.376	31.2709
88.9149	12.887	57.9116	144.47
20.763	34.831	378.6	93.154
124.389	17.3546	348.063	112.296
60.1394	9.14375	65.8654	163.788
67.0736	22.7028	462.326	29.3149
97.7619	18.9912	74.6945	25.6404
46.8054	86.9161	254.338	157.158
80.6992	9.18789	65.7242	22.6865
178.521	118.573	120.201	186.029
21.4131	17.2008	83.5721	26.7807
36.5344	88.6801	72.5909	129.695
105.665	81.1614	424.578	130.386
37.5269	13.9475	358.416	38.6826
36.1655	83.5581	76.755	30.6087
39.4841	12.4333	241.099	62.2349
41.5872	58.8163	100.644	66.6745
58.8428	26.7785	165.734	117.73
104.592	9.28569	150.184	125.391
27.21	45.4452	243.615	45.623
101.348	22.4745	77.1792	225.169
20.512	117.856	385.454	162.916
51.0594	88.8118	50.6126	35.7439
33.4667	24.5294	57.9497	33.1098
42.8012	23.0649	118.782	66.6242
33.4509	37.1392	66.6772	130.214
72.219	110.338	135.807	30.503
22.2212	53.6437	262.815	69.7592
117.682	24.9533	99.1176	87.9758
50.7277	13.381	145.33	192.915
26.3439	15.6639	117.08	20.8952
53.1438	50.9769	65.0408	90.3274
22.4309	129.834	463.687	20.5483
113.351	52.0121	313.931	28.9255
24.9226	8.13966	52.9717	82.48
130.635	89.0822	416.736	63.6103
39.1913	60.1444	142.557	148.678
105.864	85.9722	115.457	105.912
42.0038	10.6576	304.312	34.9821
178.332	47.1055	52.6112	124.581
73.6868	29.1664	56.9434	90.5666
24.2458	31.3324	79.1227	27.106
159.537	10.6604	61.3116	32.8203
81.0767	25.793	77.1787	30.1692
48.1192	60.2706	91.2164	76.086
45.5025	39.0714	321.277	126.041
116.364	16.412	75.3278	210.665
25.6733	19.3224	465.898	94.6283
31.7378	10.613	73.2968	118.738
43.1149	19.4627	105.739	47.8211
59.0337	70.7328	281.761	128.613
195.689	25.9493	111.706	61.6097
44.3674	27.2739	318.768	44.9132
162.473	48.7725	70.2574	24.999
145.644	24.2954	83.1895	88.766
125.114	14.2966	167.459	20.4129
56.9152	34.4603	114.393	22.2561
48.9138	13.9427	63.4532	116.553
121.638	62.9394	383.575	30.233
68.0115	48.0257	106.084	31.7453
30.8209	10.1087	72.0403	43.1371
76.5022	10.4864	113.865	31.0249
47.8328	11.2268	129.661	108.15
32.8999	24.9112	62.0809	36.5648
28.2554	25.9025	269.224	114.303
90.6898	26.072	116.991	60.9373
28.6887	78.7079	207.413	44.5477
101.748	30.2518	96.066	44.7567
164.321	67.5785	301.238	65.6564
137.041	24.8899	70.1319	155.732
59.0102	27.4999	199.431	84.3931
146.383	93.5724	144.37	73.2406
124.299	18.3908	104.802	132.835
27.7374	90.2795	85.5022	209.296
35.2773	37.5435	164.179	109.406
23.5901	17.4709	56.6803	60.8097
32.1008	20.0113	130.544	49.884
66.4224	12.215	250.941	43.4058
56.5312	16.6538	55.5267	53.7148
53.7078	24.5606	96.9985	200.209
68.0475	50.138	78.1509	77.9894
27.4395	9.03186	120.404	34.1043
71.2664	116.299	73.6645	122.031
166.098	71.8596	136.659	151.781
56.3662	13.2781	91.7327	25.6418
37.1048	65.0265	75.6147	144.153
27.7362	23.8384	100.605	110.821
25.3953	112.883	101.623	91.5966
90.4817	131.247	181.202	27.8183
33.1393	14.0458	119.727	38.3693
62.7114	31.8966	160.665	87.2529
32.7584	34.4801	139.081	40.914
46.4789	14.766	107.254	23.5574
36.502	81.3836	352.867	43.7509
21.9618	9.89585	155.934	164.381
45.354	23.1642	120.941	26.6846
154.277	105.248	83.157	35.0985
77.6525	17.5152	68.1792	129.67
69.6176	27.5868	55.207	47.1518
31.7493	84.1625	58.66	21.2834
40.9928	21.1944	102.192	34.7595
32.3507	18.6833	72.3262	82.8085
70.5306	32.5758	80.4459	145.164
68.3414	25.5308	308.961	62.6394
28.4958	30.1724	81.7903	87.0204
75.8129	22.5647	230.135	196.698
31.2809	11.1324	403.707	50.5491
30.0175	18.8565	130.95	20.5366
41.6841	46.6624	79.375	91.0147
40.8587	50.4127	110.86	61.7671
53.5341	59.3109	172.405	32.4738
26.8742	93.8324	52.6552	86.9691
201.73	13.3307	296.169	106.304
81.255	24.2612	64.3171	116.599
35.5476	30.9431	127.632	41.1687
28.6447	14.9615	112.165	155.652
30.9378	11.7252	124.968	47.0503
79.1519	10.4258	51.1738	156.61
40.788	12.3913	52.996	56.3997
36.8159	21.4402	77.9321	53.3142
157.756	42.1288	114.549	26.4086
30.9721	40.6448	90.618	147.383
47.0928	65.1061	209.5	66.3362
62.3889	67.5004	72.3725	125.032
42.3204	59.2063	54.3462	67.8727
27.7957	10.4997	105.57	33.83
33.0543	14.5602	119.397	35.4148
22.3368	27.049	323.446	141.734
48.6859	10.2821	206.932	46.7079
29.3991	39.9794	71.5433	87.8231
114.589	11.1994	121.806	23.3373
65.2349	13.8002	164.308	126.781
47.9438	11.9087	72.1912	181.696
38.9641	27.51	219.487	83.3373
20.8555	45.8215	76.8835	30.6401
128.974	96.2495	208.543	28.0021
107.056	15.8698	91.9924	75.8301
51.5565	8.36533	422.47	218.881
23.3112	15.1832	86.962	24.1359
45.4853	12.164	366.009	42.7175
134.109	18.0357	67.5469	115.577
64.392	82.4456	50.0623	69.8773
25.7832	121.671	92.1037	47.1683
56.9151	130.807	71.6162	32.8583
110.432	18.9818	131.615	162.9
37.3465	15.5607	56.0732	91.302
121.422	45.8036	245.918	86.5439
25.2438	43.0623	224.406	82.3839
36.0449	77.8874	89.2663	101.816
21.5883	66.7414	202.131	167.22
27.2813	52.2138	254.724	33.9681
160.105	50.5639	91.6489	102.064
92.9649	55.7612	170.202	73.9759
78.8606	11.1956	65.2013	78.3745
20.8364	51.1944	79.6601	33.5989
36.8188	14.8839	68.9728	95.014
52.0396	22.7582	55.8033	96.1979
61.044	22.9021	238.18	38.9511
113.92	63.3122	380.932	89.4727
82.9478	20.3735	74.195	206.597
85.4522	48.5791	80.4519	143.774
32.9697	12.9619	74.7515	96.2568
77.0495	119.132	77.526	60.4045
22.3412	22.5484	84.3937	106.861
35.2862	33.0082	213.465	96.5722
29.0661	92.341	88.3301	77.7314
30.1913	44.6172	422.979	73.3895
61.0332	49.2975	80.2219	80.4991
68.2019	16.7785	108.055	39.2717
32.5	10.6431	117.441	126.367
39.6949	104.245	328.521	141.298
154.037	96.2907	446.791	35.8641
120.451	123.705	62.4971	219.23
37.502	73.4947	53.0539	21.3919
199.407	26.4689	72.6157	27.4918
23.3017	36.9369	126.393	40.9667
20.8562	133.438	55.5543	37.0141
63.591	42.9617	94.2774	54.4928
32.4177	105.1	105.097	69.5534
85.5068	11.3166	315.87	148.888
56.3398	67.7653	143.535	118.893
95.8174	9.69578	77.1356	20.7397
90.9549	40.6328	264.09	119.639
129.948	18.1934	120.476	36.0024
62.7944	69.198	174.345	89.2264
22.5801	80.2924	224.976	119.181
36.3288	128.179	68.6367	77.0028
27.1308	9.07787	53.7068	183.984
27.4454	14.2607	54.0091	132.185
22.9064	32.1904	84.1281	51.8171
31.1281	16.39	271.808	45.9671
66.3839	45.8229	292.684	25.2705
77.3225	12.4088	132.352	80.9309
22.2857	42.507	121.76	94.4407
61.9952	34.7211	373.562	37.5474
159.524	40.62	59.7498	43.3063
59.0646	13.5376	71.4985	40.0715
103.234	19.6245	96.7283	42.4205
80.6458	80.5199	165.407	32.2574
47.6702	50.7463	238.806	57.1558
65.7485	89.3435	65.2736	53.6983
39.1235	15.548	55.6502	148.523
97.4684	72.3969	215.766	223.224
180.464	21.2952	175.434	26.8559
63.7288	25.4499	54.493	186
20.1815	35.4351	129.481	60.9264
21.5708	28.4665	101.891	40.0612
22.8514	37.5769	55.3173	60.7433
80.0483	18.7379	257.137	27.3534
20.984	14.9927	59.0663	151.174
24.335	9.56372	271.748	28.9264
31.3052	85.17	83.7329	38.4075
24.9476	15.4519	138.751	97.7349
69.2096	62.2488	124.254	173.579
145.294	83.4406	114.35	53.1883
50.4401	86.0619	112.604	157.847
22.0993	18.6501	335.577	80.8508
42.722	21.1055	62.4933	34.9851
60.4523	22.9493	204.886	106.248
51.5207	117.754	193.406	84.234
32.7202	83.9133	77.2191	67.0375
69.2653	93.5055	58.8122	41.3495
23.5872	31.5953	58.0731	69.679
49.4087	125.173	395.536	92.9336
149.336	74.4446	231.889	72.357
23.4038	94.0586	126.566	43.3313
51.5005	11.9219	63.9194	21.2072
26.4037	69.5961	208.851	47.4113
108.514	93.8433	331.776	43.2995
31.8893	16.7843	70.7604	33.8989
175.328	9.53392	79.1587	23.3146
21.3643	8.55375	72.8699	109.138
37.4574	75.0475	134.665	50.3581
77.2948	15.304	94.433	102.49
26.3568	101.131	63.3107	35.3503
28.4211	17.0276	206.452	29.1189
72.8085	136.77	103.125	115.595
22.6927	74.3612	83.6695	101.985
38.0117	38.9652	88.886	200.883
26.757	79.6745	138.301	64.0469
79.7119	21.2964	76.1821	32.5784
65.5922	69.3852	79.4148	24.2632
103.035	127.473	53.1102	27.3605
46.5168	67.6989	57.7955	70.4165
76.4471	115.395	212.606	31.4286
51.879	13.5743	118.863	164.523
94.1618	80.2091	172.822	80.6263
45.7921	102.282	314.358	103.307
93.5499	9.41648	250.13	77.2925
27.7134	76.3579	67.4722	56.0778
[truncated: 6,348 more rows]
