# Supplementary material for: Tissue-selective COPII modulator SEC16B aggravates cardiovascular disease by promoting lipid export
Source: EMBO J. 2026 Apr 24;45(11):3731–62. doi: 10.1038/s44318-026-00754-8 (PMC13226660; doi:10.1038/s44318-026-00754-8)
Supplement: Supplementary file 8 — Source data Fig. 5 [file 44318_2026_754_MOESM8_ESM.zip]

Archive with 57 entries (49 files):
- Figure 5/
- Figure 5/5A/
- Figure 5/5A/5A_image_lower_GFP-SEC31A.tiff
- Figure 5/5A/5A_image_lower_merge.tiff
- Figure 5/5A/5A_image_lower_RFP-SEC16B dCCD.tiff
- Figure 5/5A/5A_image_middel_GFP-SEC24A.tiff
- Figure 5/5A/5A_image_middel_merge.tiff
- Figure 5/5A/5A_image_middel_RFP-dCCD SEC16B.tiff
- Figure 5/5A/5A_image_upper_GFP.tiff
- Figure 5/5A/5A_image_upper_merge.tiff
- Figure 5/5A/5A_image_upper_RFP-SEC16B dCCD.tiff
- Figure 5/5B-C/
- Figure 5/5B-C/5B_image_lower_GFP-SEC16B dCCD.tiff
- Figure 5/5B-C/5B_image_lower_merge.tiff
- Figure 5/5B-C/5B_image_lower_RFP-FUS_IDR-SEC24.tiff
- Figure 5/5B-C/5B_image_middle_GFP-SEC16B dCCD.tiff
- Figure 5/5B-C/5B_image_middle_merge.tiff
- Figure 5/5B-C/5B_image_middle_RFP-dIDR SEC24.tiff
- Figure 5/5B-C/5B_image_upper_GFP-SEC16B dCCD.tiff
- Figure 5/5B-C/5B_image_upper_merge.tiff
- Figure 5/5B-C/5B_image_upper_RFP-SEC24.tiff
- Figure 5/5B-C/5C_Quantification.xlsx
- Figure 5/5E/
- Figure 5/5E/5E_image_After_merge.tiff
- Figure 5/5E/5E_image_After_SEC16B_CT.tiff
- Figure 5/5E/5E_image_After_SEC16B_NT.tiff
- Figure 5/5E/5E_image_Before_merge.tiff
- Figure 5/5E/5E_image_Before_SEC16B_CT.tiff
- Figure 5/5E/5E_image_Before_SEC16B_NT.tiff
- Figure 5/5F/
- Figure 5/5F/5F_image_115min_GFP-SEC31A.tif
- Figure 5/5F/5F_image_115min_merge.tif
- Figure 5/5F/5F_image_115min_RFP-SEC16B dCCD.tif
- Figure 5/5F/5F_image_190min_GFP-SEC31A.tif
- Figure 5/5F/5F_image_190min_merge.tif
- Figure 5/5F/5F_image_190min_RFP-SEC16B dCCD.tif
- Figure 5/5F/5F_image_40min _merge.tif
- Figure 5/5F/5F_image_40min_GFP-SEC31A.tif
- Figure 5/5F/5F_image_40min_RFP-SEC16B dCCD.tif
- Figure 5/5G/
- Figure 5/5G/5G_western_SAR1B (FLAG).tif
- Figure 5/5G/5G_western_SAR1B (FLAG)_label.tif
- Figure 5/5G/5G_western_SEC13.tif
- Figure 5/5G/5G_western_SEC13_label.tif
- Figure 5/5G/5G_western_SEC23A.tif
- Figure 5/5G/5G_western_SEC23A_label.tif
- Figure 5/5G/5G_western_SEC31A.tif
- Figure 5/5G/5G_western_SEC31A_label.tif
- Figure 5/5G/XWC FLAG IP 31 13 2019.01.30_18.51.55_Ch.tif
- Figure 5/5H/
- Figure 5/5H/5H_EM_image.tif
- Figure 5/5I/
- Figure 5/5I/5I_Budding Efficiency.xlsx
- Figure 5/5I/5I_western_LMAN1.jpg
- Figure 5/5I/5I_western_LMAN1_label.tif
- Figure 5/5I/5I_western_SURF4.jpg
- Figure 5/5I/5I_western_SURF4_label.tif
