# Supplementary material for: Tissue-selective COPII modulator SEC16B aggravates cardiovascular disease by promoting lipid export
Source: EMBO J. 2026 Apr 24;45(11):3731–62. doi: 10.1038/s44318-026-00754-8 (PMC13226660; doi:10.1038/s44318-026-00754-8)
Supplement: Supplementary file 8 — Source data Fig. 5 [file 44318_2026_754_MOESM8_ESM.zip › Figure 5/5B-C/5C_Quantification.xlsx]

## Sheet: Fig.5C
WT	ΔIDR	FUS_IDR
3.06117	1.72406	16.2598
2.78851	1.9537	11.1434
3.10003	1.6718	6.65246
10.4486	1.40174	43.7852
10.0228	1.41763	38.0706
11.6113	1.56375	39.8335
11.1145	1.51	40.3275
7.85114	1.32422	43.7791
6.23365	1.53542	36.0611
7.60334		8.91804
8.871		9.51871
		12.4284
		11.0405
