# Supplementary material for: Tissue-selective COPII modulator SEC16B aggravates cardiovascular disease by promoting lipid export
Source: EMBO J. 2026 Apr 24;45(11):3731–62. doi: 10.1038/s44318-026-00754-8 (PMC13226660; doi:10.1038/s44318-026-00754-8)
Supplement: Supplementary file 8 — Source data Fig. 5 [file 44318_2026_754_MOESM8_ESM.zip › Figure 5/5I/5I_Budding Efficiency.xlsx]

## Sheet: Fig.5I
	CTL			ΔCCDSEC16B
LMAN1	13.4281	14.7466	20	2.33019	0.864847	6.16232
SURF4	7.4748	8.40485	14.1633	1.25848	3.65919	2.62867
