# Supplementary material for: Tissue-selective COPII modulator SEC16B aggravates cardiovascular disease by promoting lipid export
Source: EMBO J. 2026 Apr 24;45(11):3731–62. doi: 10.1038/s44318-026-00754-8 (PMC13226660; doi:10.1038/s44318-026-00754-8)
Supplement: Supplementary file 9 — Source data Fig. 6 [file 44318_2026_754_MOESM9_ESM.zip]

Archive with 28 entries (22 files):
- Figure 6/
- Figure 6/6C/
- Figure 6/6C/6C_eQTL.xlsx
- Figure 6/6F/
- Figure 6/6F/6F_Luciferase Activity.xlsx
- Figure 6/6H/
- Figure 6/6H/6H_Normalized Sec16b counts.xlsx
- Figure 6/6I-J/
- Figure 6/6I-J/6I_western_HNF4A.tif
- Figure 6/6I-J/6I_western_HNF4A_label.tif
- Figure 6/6I-J/6I_western_MTP.tif
- Figure 6/6I-J/6I_western_MTP_label.tif
- Figure 6/6I-J/6I_western_SEC16B.tif
- Figure 6/6I-J/6I_western_SEC16B_label.tif
- Figure 6/6I-J/6I_western_Tub.tif
- Figure 6/6I-J/6I_western_Tub_label.tif
- Figure 6/6I-J/6J_Relative protein level.xlsx
- Figure 6/6K-L/
- Figure 6/6K-L/6K_western_HFD_Ponceau S.tif
- Figure 6/6K-L/6K_western_HFD_SEC16B.tif
- Figure 6/6K-L/6K_western_HFD_SEC16B_label.tif
- Figure 6/6K-L/6K_western_HFD_Tub.tif
- Figure 6/6K-L/6K_western_HFD_Tub_label.tif
- Figure 6/6K-L/6K_western_Hyperlipidmia_SEC16B.tif
- Figure 6/6K-L/6K_western_Hyperlipidmia_SEC16B_label.tif
- Figure 6/6K-L/6K_western_Hyperlipidmia_Tub.tif
- Figure 6/6K-L/6K_western_Hyperlipidmia_Tub_label.tif
- Figure 6/6K-L/6L_Relative SEC16B level.xlsx
