# Supplementary material for: Tissue-selective COPII modulator SEC16B aggravates cardiovascular disease by promoting lipid export
Source: EMBO J. 2026 Apr 24;45(11):3731–62. doi: 10.1038/s44318-026-00754-8 (PMC13226660; doi:10.1038/s44318-026-00754-8)
Supplement: Supplementary file 9 — Source data Fig. 6 [file 44318_2026_754_MOESM9_ESM.zip › Figure 6/6C/6C_eQTL.xlsx]

## Sheet: Fig.6C
ID	NormalizedEx	TPM	Genotyping
GTEX-11DXZ	-0.21145	22.81	0/0(140)
GTEX-11EQ9	0.755814	36.58	0/0(140)
GTEX-11GSP	0.186982	21.64	0/1(60)
GTEX-11NUK	0.0539967	22.8	0/0(140)
GTEX-11NV4	-0.452765	18.85	0/0(140)
GTEX-11OF3	-0.400219	25.28	0/0(140)
GTEX-11TT1	-2.34282	7.255	0/0(140)
GTEX-11TUW	-1.97873	5.698	0/1(60)
GTEX-11WQC	0.0299881	29.91	0/0(140)
GTEX-11ZTS	-0.36153	18.85	0/0(140)
GTEX-11ZUS	-0.678259	12.23	0/0(140)
GTEX-11ZVC	0.66324	27.89	0/0(140)
GTEX-1212Z	1.00315	34.28	0/0(140)
GTEX-12696	-0.708767	17.66	0/0(140)
GTEX-1269C	-0.534058	19.72	0/1(60)
GTEX-12KS4	-0.724271	22.9	0/1(60)
GTEX-12WSD	1.46273	40.65	1/1(8)
GTEX-12WSG	-0.0900724	33.91	0/0(140)
GTEX-12WSI	-1.08593	15.52	0/0(140)
GTEX-12WSL	1.22627	36.36	0/0(140)
GTEX-12WSM	0.310763	24.87	0/0(140)
GTEX-12ZZZ	-0.66324	6.273	0/0(140)
GTEX-13112	-0.426345	16.4	0/0(140)
GTEX-13113	0.374363	29.98	0/0(140)
GTEX-131XE	-1.83177	12.63	0/1(60)
GTEX-131XH	0.452765	21.26	1/1(8)
GTEX-131YS	0.708767	30.66	0/1(60)
GTEX-132AR	-1.57684	20.61	0/0(140)
GTEX-132NY	0.223731	26.36	0/0(140)
GTEX-1399R	-0.0780365	25.4	0/0(140)
GTEX-1399T	-0.0299881	30.46	0/0(140)
GTEX-139TS	1.27883	41.56	0/1(60)
GTEX-139TU	0.63364	31.97	0/0(140)
GTEX-139YR	-0.77187	21	0/1(60)
GTEX-13FLV	-0.890485	17.17	0/1(60)
GTEX-13FTW	0.804596	34.17	0/1(60)
GTEX-13FTZ	0.479506	27.38	0/0(140)
GTEX-13N11	0.199201	36.29	0/0(140)
GTEX-13N2G	0.648369	30.89	0/1(60)
GTEX-13NYB	0.162625	28.95	0/1(60)
GTEX-13NZ9	-0.2982	31.35	0/1(60)
GTEX-13NZB	-0.336038	20.69	0/0(140)
GTEX-13O3O	0.400219	19.43	0/0(140)
GTEX-13OW6	-0.387259	25.76	0/0(140)
GTEX-13PVQ	-0.983505	15.07	0/0(140)
GTEX-13PVR	1.77103	46.75	0/1(60)
GTEX-13QJC	-0.348756	16.98	0/0(140)
GTEX-13SLX	1.36501	54.88	0/1(60)
GTEX-13VXU	-1.00315	14.78	0/0(140)
GTEX-13X6J	-0.506593	10	0/0(140)
GTEX-144GL	1.53656	29.72	0/1(60)
GTEX-144GM	-1.6661	9.229	0/1(60)
GTEX-145LU	0.387259	22.58	0/1(60)
GTEX-145MF	0.77187	32.33	0/0(140)
GTEX-145MO	-0.520277	14.52	0/0(140)
GTEX-146FH	-0.0179911	35.82	0/0(140)
GTEX-14753	1.33518	24.27	0/0(140)
GTEX-147F4	-0.126266	27.5	1/1(8)
GTEX-147GR	-1.10781	16.96	0/0(140)
GTEX-147JS	-0.236046	21.06	0/1(60)
GTEX-148VI	-0.619047	21.2	0/1(60)
GTEX-1497J	0.520277	36.25	0/1(60)
GTEX-14AS3	0.285685	37.35	0/0(140)
GTEX-14BIL	-0.310763	24.98	0/0(140)
GTEX-14C38	-1.90013	8.507	0/0(140)
GTEX-14DAQ	-0.73995	19.92	0/0(140)
GTEX-14E1K	0.493004	30.01	0/0(140)
GTEX-14E7W	0.945316	36.01	0/0(140)
GTEX-14JG1	-0.547942	18.99	0/0(140)
GTEX-14PHX	1.20122	38.07	0/1(60)
GTEX-14PJO	-0.945316	15.31	0/0(140)
GTEX-14XAO	-1.46273	13.12	0/0(140)
GTEX-15DYW	-0.0660118	28.68	0/0(140)
GTEX-15ER7	0.102121	25.24	0/1(60)
GTEX-15RJ7	0.273214	33.22	1/1(8)
GTEX-15RJE	1.97873	42.27	0/0(140)
GTEX-15SHU	0.0419894	22.79	0/0(140)
GTEX-15SZO	-0.413247	19.57	0/1(60)
GTEX-17EVP	0.36153	23.02	0/0(140)
GTEX-17F96	0.506593	38.83	0/0(140)
GTEX-17HGU	-1.27883	12.64	0/0(140)
GTEX-17HHE	1.6661	64.86	0/0(140)
GTEX-17HII	-0.150484	22.08	0/1(60)
GTEX-17MF6	-0.0419894	29.7	0/0(140)
GTEX-18465	0.0179911	21.05	0/0(140)
GTEX-18A66	1.06455	38.2	0/1(60)
GTEX-18A6Q	0.576032	35.84	0/0(140)
GTEX-18A7A	0.0900724	31.28	0/1(60)
GTEX-1A32A	2.59101	58.11	1/1(8)
GTEX-1A8FM	0.788128	29.34	0/0(140)
GTEX-1A8G7	0.693432	35.37	0/1(60)
GTEX-1AMFI	2.07187	72.88	0/1(60)
GTEX-1AX8Z	-0.439517	24.98	0/0(140)
GTEX-1AX9I	1.49862	36.75	0/1(60)
GTEX-1B8L1	-1.06455	16.61	0/0(140)
GTEX-1B8SG	-1.20122	16.5	0/0(140)
GTEX-1B932	-1.25212	17.86	0/0(140)
GTEX-1B933	1.39612	48.21	0/1(60)
GTEX-1B996	0.855373	34.83	0/1(60)
GTEX-1BAJH	0.138365	29.99	0/0(140)
GTEX-1C6VQ	0.323375	36.67	0/0(140)
GTEX-1CAMQ	1.04364	23.84	1/1(8)
GTEX-1CB4F	0.983505	40.4	1/1(8)
GTEX-1CB4J	-0.821286	15	0/0(140)
GTEX-1E2YA	0.604585	33.4	0/1(60)
GTEX-1EH9U	0.92673	31.7	0/1(60)
GTEX-1EKGG	-0.0539967	19.22	0/0(140)
GTEX-1EWIQ	-0.102121	23.67	0/0(140)
GTEX-1F75A	-1.1769	6.983	0/0(140)
GTEX-1GF9V	-0.162625	19.39	0/0(140)
GTEX-1GF9W	-1.36501	14.83	0/0(140)
GTEX-1GF9X	-0.576032	21.39	0/1(60)
GTEX-1GN1U	1.1769	39.97	0/0(140)
GTEX-1GN2E	0.466094	25.74	0/0(140)
GTEX-1GN73	0.114185	20.46	0/0(140)
GTEX-1GZ4I	0.00599675	23.2	0/0(140)
GTEX-1ICG6	0.547942	33.56	0/0(140)
GTEX-1ICLY	-1.49862	11.54	0/0(140)
GTEX-1JJ6O	-1.13024	12.51	0/1(60)
GTEX-1JMLX	1.10781	41.08	0/1(60)
GTEX-1K9T9	-1.02319	21.53	0/0(140)
GTEX-1KAFJ	-0.466094	23.49	0/1(60)
GTEX-1KANB	2.34282	73.15	0/1(60)
GTEX-1KD4Q	-0.755814	14.04	0/0(140)
GTEX-1KD5A	-0.248396	24.41	0/1(60)
GTEX-1KWVE	0.724271	31.18	0/0(140)
GTEX-1LGRB	0.590249	34.63	0/0(140)
GTEX-1LH75	-1.22627	14.75	0/0(140)
GTEX-1MJIX	1.02319	25.44	0/0(140)
GTEX-1NV8Z	-0.285685	23.36	0/0(140)
GTEX-1PBJJ	-0.804596	16.73	0/0(140)
GTEX-1PIIG	-0.908458	9.131	0/0(140)
GTEX-1QCLZ	1.13024	40.87	0/0(140)
GTEX-1QP66	-0.838208	15.18	0/0(140)
GTEX-1QP6S	-0.323375	23.14	0/0(140)
GTEX-1QPFJ	1.30649	46.77	0/0(140)
GTEX-1R9JW	0.561932	29.98	0/1(60)
GTEX-1RQEC	-0.92673	11.66	0/0(140)
GTEX-1S5VW	-1.77103	6.06	0/0(140)
GTEX-1S82Y	0.821286	23.95	0/1(60)
GTEX-O5YT	-2.59101	8.55	0/0(140)
GTEX-O5YV	-1.61986	11.26	0/0(140)
GTEX-OIZF	0.348756	40.93	0/0(140)
GTEX-OOBJ	0.236046	33.83	0/0(140)
GTEX-P44G	-2.18747	3.41	0/0(140)
GTEX-P78B	0.439517	32.29	0/0(140)
GTEX-PX3G	0.336038	29.15	0/1(60)
GTEX-Q2AG	-1.39612	12.41	0/0(140)
GTEX-Q734	-1.30649	18.93	0/0(140)
GTEX-QDVN	-1.04364	25.05	0/0(140)
GTEX-QEG4	-0.174791	22.86	0/0(140)
GTEX-QEL4	-0.63364	27.28	0/0(140)
GTEX-QESD	-0.223731	25.51	0/0(140)
GTEX-QV44	0.0660118	27.67	0/0(140)
GTEX-R53T	0.426345	46.24	0/0(140)
GTEX-REY6	-0.00599675	29.08	0/0(140)
GTEX-RM2N	1.83177	51.19	0/1(60)
GTEX-RN64	1.25212	38.65	0/0(140)
GTEX-RNOR	0.174791	26.7	0/0(140)
GTEX-RTLS	1.57684	43.61	0/1(60)
GTEX-RU72	-0.604585	19.59	0/0(140)
GTEX-RWSA	0.248396	24.24	0/0(140)
GTEX-S32W	-0.855373	25.34	0/0(140)
GTEX-S33H	-0.590249	25.36	0/1(60)
GTEX-S4Z8	1.61986	48.78	0/1(60)
GTEX-SJXC	-0.186982	19.82	0/0(140)
GTEX-T6MN	-1.33518	14.29	0/0(140)
GTEX-TKQ2	-0.273214	23.87	0/0(140)
GTEX-U3ZN	-0.114185	25.75	0/0(140)
GTEX-U8XE	-0.648369	19.02	0/1(60)
GTEX-UPK5	0.678259	36.27	0/1(60)
GTEX-UTHO	-1.42863	22.21	0/0(140)
GTEX-VUSG	-0.788128	18.38	0/0(140)
GTEX-WFON	1.08593	37.26	0/1(60)
GTEX-WK11	-0.374363	10.42	0/1(60)
GTEX-WQUQ	0.619047	29.02	0/0(140)
GTEX-WVLH	0.126266	20.2	0/0(140)
GTEX-WY7C	0.2982	33.97	0/0(140)
GTEX-WYVS	-0.964235	20.21	0/0(140)
GTEX-WZTO	0.0780365	22.07	0/0(140)
GTEX-X261	-0.138365	21.88	0/0(140)
GTEX-X3Y1	0.413247	27.08	0/0(140)
GTEX-X4EO	-0.479506	18.58	0/0(140)
GTEX-X4EP	-0.199201	25.29	0/0(140)
GTEX-X4XY	-1.53656	14.28	0/0(140)
GTEX-XBEC	0.260785	25.1	0/1(60)
GTEX-XXEK	-2.07187	7.386	0/1(60)
GTEX-Y111	0.838208	27.94	0/1(60)
GTEX-Y5LM	1.15326	41.07	0/1(60)
GTEX-Y5V5	0.21145	31.46	0/0(140)
GTEX-YB5E	-0.872794	22.22	0/0(140)
GTEX-YEC4	1.90013	41.12	0/0(140)
GTEX-YECK	0.872794	31.44	0/1(60)
GTEX-YFC4	0.890485	35.45	0/1(60)
GTEX-Z9EW	1.71621	44.62	1/1(8)
GTEX-ZAB4	-0.693432	24.24	0/0(140)
GTEX-ZAB5	0.73995	37.77	0/1(60)
GTEX-ZEX8	0.534058	33.55	0/0(140)
GTEX-ZF29	2.18747	58.83	0/1(60)
GTEX-ZF2S	0.150484	28.49	0/0(140)
GTEX-ZPU1	-0.493004	22.87	0/0(140)
GTEX-ZTPG	-1.71621	13.51	0/0(140)
GTEX-ZVP2	0.908458	36.3	0/1(60)
GTEX-ZVT3	-0.260785	28.8	0/0(140)
GTEX-ZVT4	1.42863	36.49	0/0(140)
GTEX-ZYT6	-0.561932	18.1	0/0(140)
GTEX-ZYY3	-1.15326	19.26	0/0(140)
GTEX-ZZPU	0.964235	37.09	0/0(140)
