# Supplementary material for: Tissue-selective COPII modulator SEC16B aggravates cardiovascular disease by promoting lipid export
Source: EMBO J. 2026 Apr 24;45(11):3731–62. doi: 10.1038/s44318-026-00754-8 (PMC13226660; doi:10.1038/s44318-026-00754-8)
Supplement: Supplementary file 9 — Source data Fig. 6 [file 44318_2026_754_MOESM9_ESM.zip › Figure 6/6F/6F_Luciferase Activity.xlsx]

## Sheet: Fig.6F
Vec	G allele	A allele
2	41	87
2	41	84
2	46	93
