# Supplementary material for: Tissue-selective COPII modulator SEC16B aggravates cardiovascular disease by promoting lipid export
Source: EMBO J. 2026 Apr 24;45(11):3731–62. doi: 10.1038/s44318-026-00754-8 (PMC13226660; doi:10.1038/s44318-026-00754-8)
Supplement: Supplementary file 9 — Source data Fig. 6 [file 44318_2026_754_MOESM9_ESM.zip › Figure 6/6H/6H_Normalized Sec16b counts.xlsx]

## Sheet: Fig.6H
WT	Hnf4a LKO
1957.13	377.896
1929.3	466.028
1872.42	438.961
1556.9
