# Supplementary material for: Tissue-selective COPII modulator SEC16B aggravates cardiovascular disease by promoting lipid export
Source: EMBO J. 2026 Apr 24;45(11):3731–62. doi: 10.1038/s44318-026-00754-8 (PMC13226660; doi:10.1038/s44318-026-00754-8)
Supplement: Supplementary file 9 — Source data Fig. 6 [file 44318_2026_754_MOESM9_ESM.zip › Figure 6/6I-J/6J_Relative protein level.xlsx]

## Sheet: Fig.6J
	DMSO			HNF4A inhibitor
SEC16B	1.11246	0.925076	0.962467	0.397767	0.390381	0.286911
MTP	1.23565	0.917467	0.846884	0.651678	0.323237	0.270809
HNF4A	1.02585	0.936999	1.03715	0.758799	0.596713	0.512347
