# Supplementary material for: Tissue-selective COPII modulator SEC16B aggravates cardiovascular disease by promoting lipid export
Source: EMBO J. 2026 Apr 24;45(11):3731–62. doi: 10.1038/s44318-026-00754-8 (PMC13226660; doi:10.1038/s44318-026-00754-8)
Supplement: Supplementary file 9 — Source data Fig. 6 [file 44318_2026_754_MOESM9_ESM.zip › Figure 6/6K-L/6L_Relative SEC16B level.xlsx]

## Sheet: HFD
CTL	HFD
1.24016	2.05744
1.37574	1.71298
0.89723	1.82556
0.486876	2.22587

## Sheet: Hyperlipidemia
CTL	Hyper
0.891859	1.82336
0.842684	1.53381
1.17398	1.70728
1.17621	1.63652
