# Supplementary material for: Tissue-selective COPII modulator SEC16B aggravates cardiovascular disease by promoting lipid export
Source: EMBO J. 2026 Apr 24;45(11):3731–62. doi: 10.1038/s44318-026-00754-8 (PMC13226660; doi:10.1038/s44318-026-00754-8)
Supplement: Supplementary file 10 — Source data Fig. 7 [file 44318_2026_754_MOESM10_ESM.zip]

Archive with 41 entries (31 files):
- Figure 7/
- Figure 7/7B/
- Figure 7/7B/7B_Total Cholesterol.xlsx
- Figure 7/7C/
- Figure 7/7C/7C_Total triglyceride.xlsx
- Figure 7/7D-E/
- Figure 7/7D-E/7D_FPLC_CHOL.xlsx
- Figure 7/7D-E/7E_AUC_CHOL.xlsx
- Figure 7/7F-G/
- Figure 7/7F-G/7F_FPLC_TG.xlsx
- Figure 7/7F-G/7G_AUC_TG.xlsx
- Figure 7/7I-J/
- Figure 7/7I-J/7I_image_KO_Hyperemia.tiff
- Figure 7/7I-J/7I_image_KO_Rest.tiff
- Figure 7/7I-J/7I_image_WT_Hyperemia.tiff
- Figure 7/7I-J/7I_image_WT_Rest.tiff
- Figure 7/7I-J/7J_CFR.xlsx
- Figure 7/7K-L/
- Figure 7/7K-L/7K_image_CTL.1.tiff
- Figure 7/7K-L/7K_image_CTL.2.tiff
- Figure 7/7K-L/7K_image_CTL_processed.1.tiff
- Figure 7/7K-L/7K_image_CTL_processed.2.tiff
- Figure 7/7K-L/7K_image_KO.1.tiff
- Figure 7/7K-L/7K_image_KO.2.tiff
- Figure 7/7K-L/7K_image_KO_processed.1.tiff
- Figure 7/7K-L/7K_image_KO_processed.2.tiff
- Figure 7/7K-L/7L_Aortic lesion area (%).xlsx
- Figure 7/7M/
- Figure 7/7M/7M_ALT AST.xlsx
- Figure 7/7N,P/
- Figure 7/7N,P/7N_image_CTL_F480.tif
- Figure 7/7N,P/7N_image_CTL_HE.tif
- Figure 7/7N,P/7N_image_CTL_ORO.tif
- Figure 7/7N,P/7N_image_CTL_Sirius Red Pol..jpg
- Figure 7/7N,P/7N_image_KO_F480.tif
- Figure 7/7N,P/7N_image_KO_HE.tif
- Figure 7/7N,P/7N_image_KO_ORO.tif
- Figure 7/7N,P/7N_image_KO_Sirius Red Pol..jpg
- Figure 7/7N,P/7P_Quantification.xlsx
- Figure 7/7O/
- Figure 7/7O/7O_Liver TC TG.xlsx
