# Supplementary material for: Tissue-selective COPII modulator SEC16B aggravates cardiovascular disease by promoting lipid export
Source: EMBO J. 2026 Apr 24;45(11):3731–62. doi: 10.1038/s44318-026-00754-8 (PMC13226660; doi:10.1038/s44318-026-00754-8)
Supplement: Supplementary file 10 — Source data Fig. 7 [file 44318_2026_754_MOESM10_ESM.zip › Figure 7/7B/7B_Total Cholesterol.xlsx]

## Sheet: Fig.7B
CTL	Sec16bLKO
1111.73	488.638
964.906	245.98
1616.79	307.673
1094.87	116.836
1142.68	394.043
969.383	448.621
1541.53	203.48
1016.41	296.224
948.919	79.8203
896.668	361.972
