# Supplementary material for: Tissue-selective COPII modulator SEC16B aggravates cardiovascular disease by promoting lipid export
Source: EMBO J. 2026 Apr 24;45(11):3731–62. doi: 10.1038/s44318-026-00754-8 (PMC13226660; doi:10.1038/s44318-026-00754-8)
Supplement: Supplementary file 10 — Source data Fig. 7 [file 44318_2026_754_MOESM10_ESM.zip › Figure 7/7C/7C_Total triglyceride.xlsx]

## Sheet: Fig.7C
CTL	Sec16bLKO
204.44	48.5203
135.087	14.3207
382.758	35.0763
166.042	2.39511
159.574	25.3544
92.3702	12.0665
252.701	47.6976
129.886	28.9651
73.4692	11.7396
60.2156	22.0191
