# Supplementary material for: Tissue-selective COPII modulator SEC16B aggravates cardiovascular disease by promoting lipid export
Source: EMBO J. 2026 Apr 24;45(11):3731–62. doi: 10.1038/s44318-026-00754-8 (PMC13226660; doi:10.1038/s44318-026-00754-8)
Supplement: Supplementary file 10 — Source data Fig. 7 [file 44318_2026_754_MOESM10_ESM.zip › Figure 7/7D-E/7D_FPLC_CHOL.xlsx]

## Sheet: Fig.7D
Fractions	CTL	Sec16b LKO
1	0	0
3	0	0
5	0	0.262669
7	0.294286	0.235568
9	0.28977	0.41624
11	1.157	1.72611
13	22.4989	1.65836
15	20.9809	2.18683
17	31.1673	4.48136
19	37.7889	8.18062
21	43.5614	10.0867
23	34.6084	8.76329
25	31.357	6.20226
27	19.4004	6.12999
29	12.4716	9.22852
31	13.7001	11.2114
33	12.6071	4.76592
35	7.87348	1.47769
37	2.06036	0.601429
39	0.745966	0.28977
41	0	0
