# Supplementary material for: Tissue-selective COPII modulator SEC16B aggravates cardiovascular disease by promoting lipid export
Source: EMBO J. 2026 Apr 24;45(11):3731–62. doi: 10.1038/s44318-026-00754-8 (PMC13226660; doi:10.1038/s44318-026-00754-8)
Supplement: Supplementary file 10 — Source data Fig. 7 [file 44318_2026_754_MOESM10_ESM.zip › Figure 7/7D-E/7E_AUC_CHOL.xlsx]

## Sheet: VLDL
CTL	Sec16b LKO
68.58	9.372

## Sheet: LDL
CTL	Sec16b LKO
397.3	83.75
