# Supplementary material for: Tissue-selective COPII modulator SEC16B aggravates cardiovascular disease by promoting lipid export
Source: EMBO J. 2026 Apr 24;45(11):3731–62. doi: 10.1038/s44318-026-00754-8 (PMC13226660; doi:10.1038/s44318-026-00754-8)
Supplement: Supplementary file 10 — Source data Fig. 7 [file 44318_2026_754_MOESM10_ESM.zip › Figure 7/7F-G/7F_FPLC_TG.xlsx]

## Sheet: Fig.7F
Fractions	CTL	Sec16b LKO
1	0	0
3	0	0
5	0	0
7	0.329557	0
9	0.453829	0.571628
11	10.7723	1.96839
13	9.63831	1.40529
15	5.3082	1.11791
17	3.22924	0.767098
19	2.33215	1.04024
21	4.17681	1.06742
23	2.00593	1.75869
25	1.66677	1.34962
27	1.39623	1.01694
29	1.048	1.32373
31	0.899137	0.870658
32	0.768392	0.818878
33	0.624703	0.838295
35	0.433117	0.676483
37	0.780043	0
39	0.468068	0
41	0	0
