# Supplementary material for: Tissue-selective COPII modulator SEC16B aggravates cardiovascular disease by promoting lipid export
Source: EMBO J. 2026 Apr 24;45(11):3731–62. doi: 10.1038/s44318-026-00754-8 (PMC13226660; doi:10.1038/s44318-026-00754-8)
Supplement: Supplementary file 10 — Source data Fig. 7 [file 44318_2026_754_MOESM10_ESM.zip › Figure 7/7I-J/7J_CFR.xlsx]

## Sheet: Fig.7J
CTL	Sec16b LKO
1.124	2.341
1.06	2.527
1.552	3.32
1.466	3.3
1.055	1.799
1.11	1.769
1.07	2.232
1.016	2.284
