# Supplementary material for: Tissue-selective COPII modulator SEC16B aggravates cardiovascular disease by promoting lipid export
Source: EMBO J. 2026 Apr 24;45(11):3731–62. doi: 10.1038/s44318-026-00754-8 (PMC13226660; doi:10.1038/s44318-026-00754-8)
Supplement: Supplementary file 10 — Source data Fig. 7 [file 44318_2026_754_MOESM10_ESM.zip › Figure 7/7K-L/7L_Aortic lesion area (%).xlsx]

## Sheet: Fig.7L
CTL	Sec16b LKO
22.883	1.34403
43.987	0
53.1726	0.851288
51.2965	0.757631
49.5057	0
21.4099	4.90887
18.6481	7.0107
15.4407	4.27787
19.4368	1.85512
43.9589	2.38122
