# Supplementary material for: Tissue-selective COPII modulator SEC16B aggravates cardiovascular disease by promoting lipid export
Source: EMBO J. 2026 Apr 24;45(11):3731–62. doi: 10.1038/s44318-026-00754-8 (PMC13226660; doi:10.1038/s44318-026-00754-8)
Supplement: Supplementary file 10 — Source data Fig. 7 [file 44318_2026_754_MOESM10_ESM.zip › Figure 7/7M/7M_ALT AST.xlsx]

## Sheet: Fig.7M
	CTL								Sec16b LKO
ALT	56.246	78.686	125.072	66.096	50.386	64.658	97.578	82.07	79.33	69.9525	122.585	109.064	85.19	70.306	48.664	32.492
AST	218.875	190.137	195	117.252	168.48	89.632	79.722	108.67	111.968	184.067	192.327	125.006	131.336	173.872	170.116	89.454
