# Supplementary material for: Tissue-selective COPII modulator SEC16B aggravates cardiovascular disease by promoting lipid export
Source: EMBO J. 2026 Apr 24;45(11):3731–62. doi: 10.1038/s44318-026-00754-8 (PMC13226660; doi:10.1038/s44318-026-00754-8)
Supplement: Supplementary file 10 — Source data Fig. 7 [file 44318_2026_754_MOESM10_ESM.zip › Figure 7/7N,P/7P_Quantification.xlsx]

## Sheet: Sirus Red+ Area (%)
CTL	Sec16bLKO
0.5807	0.7023
0.6075	0.8909
0.4765	0.2407
0.6284	0.4765
0.5331	0.5956
0.53	0.46
0.69	0.79
0.32	0.29
0.6	0.24
0.89	0.22

## Sheet: F480+ Area (%)
CTL	Sec16b LKO
6.29	2.83
7.44	3.73
6.67	2.52
7.66	3.69
7.01	3.33
5.57	4.07
9.08	5.4
6.88	4.83
7.16	3.76
7.71	4.68
