# Supplementary material for: Tissue-selective COPII modulator SEC16B aggravates cardiovascular disease by promoting lipid export
Source: EMBO J. 2026 Apr 24;45(11):3731–62. doi: 10.1038/s44318-026-00754-8 (PMC13226660; doi:10.1038/s44318-026-00754-8)
Supplement: Supplementary file 10 — Source data Fig. 7 [file 44318_2026_754_MOESM10_ESM.zip › Figure 7/7O/7O_Liver TC TG.xlsx]

## Sheet: Liver CHOL
CTL	Sec16bLKO
12.0207	9.97726
25.1525	24.792
16.2827	17.4795
13.0586	8.93396
13.9797	13.2938
11.4474	13.1277
14.9661	12.256
8.24159	11.9239

## Sheet: Liver TGs
CTL	Sec16bLKO
117.34	130.633
119.466	127.1
160.157	146.278
100.288	118.205
150.946	81.2325
52.9822	58.5602
66.8374	78.4734
55.9211	94.8122
