# Supplementary material for: Tissue-selective COPII modulator SEC16B aggravates cardiovascular disease by promoting lipid export
Source: EMBO J. 2026 Apr 24;45(11):3731–62. doi: 10.1038/s44318-026-00754-8 (PMC13226660; doi:10.1038/s44318-026-00754-8)
Supplement: Supplementary file 11 — Figure EV2 Source Data [file 44318_2026_754_MOESM11_ESM.zip]

Archive with 50 entries (42 files):
- EV Figure2/
- EV Figure2/EV 2A/
- EV Figure2/EV 2A/EV2A_western_PCSK9.tif
- EV Figure2/EV 2A/EV2A_western_PCSK9_label.tif
- EV Figure2/EV 2C/
- EV Figure2/EV 2C/EV2C_western_APOB.tif
- EV Figure2/EV 2C/EV2C_western_APOB_label.tif
- EV Figure2/EV 2C/EV2C_western_CNX.tif
- EV Figure2/EV 2C/EV2C_western_CNX_label.tif
- EV Figure2/EV 2C/EV2C_western_GM130.tif
- EV Figure2/EV 2C/EV2C_western_GM130_label.tif
- EV Figure2/EV 2F/
- EV Figure2/EV 2F/EV2F_image_GFP-SEC16B.tif
- EV Figure2/EV 2F/EV2F_image_GFP-SEC16B_label.tif
- EV Figure2/EV 2F/EV2F_image_Merge.tif
- EV Figure2/EV 2F/EV2F_image_Merge_label.tif
- EV Figure2/EV 2F/EV2F_image_SURF4.tif
- EV Figure2/EV 2F/EV2F_image_SURF4_label.tif
- EV Figure2/EV 2G/
- EV Figure2/EV 2G/EV2G_western_APOB_SEC16B.tif
- EV Figure2/EV 2G/EV2G_western_APOB_SEC16B_label.tif
- EV Figure2/EV 2G/EV2G_western_SEC13.tif
- EV Figure2/EV 2G/EV2G_western_SEC13_label.tif
- EV Figure2/EV 2H/
- EV Figure2/EV 2H/EV2H_image_CTL_RFP-SEC13.tif
- EV Figure2/EV 2H/EV2H_image_CTL_RFP-SEC13_label.tif
- EV Figure2/EV 2H/EV2H_image_SEC16B OE_GFP-SEC16B.tif
- EV Figure2/EV 2H/EV2H_image_SEC16B OE_Merge.tif
- EV Figure2/EV 2H/EV2H_image_SEC16B OE_Merge_label.tif
- EV Figure2/EV 2H/EV2H_image_SEC16B OE_RFP-SEC13.tif
- EV Figure2/EV 2I/
- EV Figure2/EV 2I/EV2I_image_SEC16B OE_GFP-SEC16B.tif
- EV Figure2/EV 2I/EV2I_image_SEC16B OE_GFP-SEC16B_label.tif
- EV Figure2/EV 2I/EV2I_image_SEC16B OE_Merge.tif
- EV Figure2/EV 2I/EV2I_image_SEC16B OE_Merge_label.tif
- EV Figure2/EV 2I/EV2I_image_SEC16B OE_SEC24A.tif
- EV Figure2/EV 2I/EV2I_image_SEC16B OE_SEC24A_label.tif
- EV Figure2/EV 2I/EV2I_image_SEC61B OE_GFP-SEC61B.tif
- EV Figure2/EV 2I/EV2I_image_SEC61B OE_GFP-SEC61B_label.tif
- EV Figure2/EV 2I/EV2I_image_SEC61B OE_Merge.tif
- EV Figure2/EV 2I/EV2I_image_SEC61B OE_Merge_label.tif
- EV Figure2/EV 2I/EV2I_image_SEC61B OE_SEC24A.tif
- EV Figure2/EV 2I/EV2I_image_SEC61B OE_SEC24A_label.tif
- EV Figure2/EV 2J/
- EV Figure2/EV 2J/EV2J_image_GFP-SEC16B.tif
- EV Figure2/EV 2J/EV2J_image_GFP-SEC16B_label.tif
- EV Figure2/EV 2J/EV2J_image_Merge.tif
- EV Figure2/EV 2J/EV2J_image_Merge_label.tif
- EV Figure2/EV 2J/EV2J_image_SEC24A.tif
- EV Figure2/EV 2J/EV2J_image_SEC24A_label.tif
