# Supplementary material for: Tissue-selective COPII modulator SEC16B aggravates cardiovascular disease by promoting lipid export
Source: EMBO J. 2026 Apr 24;45(11):3731–62. doi: 10.1038/s44318-026-00754-8 (PMC13226660; doi:10.1038/s44318-026-00754-8)
Supplement: Supplementary file 12 — Figure EV3 Source Data [file 44318_2026_754_MOESM12_ESM.zip]

Archive with 28 entries (22 files):
- EV Figure3/
- EV Figure3/EV 3A/
- EV Figure3/EV 3A/EV3A_western_SEC16B.tif
- EV Figure3/EV 3A/EV3A_western_SEC16B_label.tif
- EV Figure3/EV 3A/EV3A_western_Tub.tif
- EV Figure3/EV 3A/EV3A_western_Tub_label.tif
- EV Figure3/EV 3B/
- EV Figure3/EV 3B/EV3B_image_KO_SEC24A.tif
- EV Figure3/EV 3B/EV3B_image_KO_SEC24A_label.tif
- EV Figure3/EV 3B/EV3B_image_LacZ_SEC24A.tif
- EV Figure3/EV 3B/EV3B_image_LacZ_SEC24A_label.tif
- EV Figure3/EV 3C/
- EV Figure3/EV 3C/EV3C_image_KO_SEC31A.tif
- EV Figure3/EV 3C/EV3C_image_KO_SEC31A_label.tif
- EV Figure3/EV 3C/EV3C_image_Lacz_SEC31A.tif
- EV Figure3/EV 3C/EV3C_image_Lacz_SEC31A_label.tif
- EV Figure3/EV 3D/
- EV Figure3/EV 3D/EV3D_image_KO_0 μM.tif
- EV Figure3/EV 3D/EV3D_image_KO_100 μM.tif
- EV Figure3/EV 3D/EV3D_image_KO_25 μM.tif
- EV Figure3/EV 3D/EV3D_image_WT_0 μM.tif
- EV Figure3/EV 3D/EV3D_image_WT_100 μM.tif
- EV Figure3/EV 3D/EV3D_image_WT_25 μM.tif
- EV Figure3/EV 3F/
- EV Figure3/EV 3F/EV3F_western_ALB.tif
- EV Figure3/EV 3F/EV3F_western_ALB_label.tif
- EV Figure3/EV 3F/EV3F_western_APOB.tif
- EV Figure3/EV 3F/EV3F_western_APOB_label.tif
