# Supplementary material for: Tissue-selective COPII modulator SEC16B aggravates cardiovascular disease by promoting lipid export
Source: EMBO J. 2026 Apr 24;45(11):3731–62. doi: 10.1038/s44318-026-00754-8 (PMC13226660; doi:10.1038/s44318-026-00754-8)
Supplement: Supplementary file 13 — Figure EV4 Source Data [file 44318_2026_754_MOESM13_ESM.zip]

Archive with 54 entries (48 files):
- EV Figure4/
- EV Figure4/EV 4A/
- EV Figure4/EV 4A/EV4A_western_FLAG.tif
- EV Figure4/EV 4A/EV4A_western_FLAG_label.tif
- EV Figure4/EV 4A/EV4A_western_SEC13.tif
- EV Figure4/EV 4A/EV4A_western_SEC13_label.tif
- EV Figure4/EV 4B/
- EV Figure4/EV 4B/EV4B_image_SEC16B dCCD+1,6-Hex.tif
- EV Figure4/EV 4B/EV4B_image_SEC16B dCCD+1,6-Hex_label.tif
- EV Figure4/EV 4B/EV4B_image_SEC16B dCCD.tif
- EV Figure4/EV 4B/EV4B_image_SEC16B dCCD_label.tif
- EV Figure4/EV 4B/EV4B_image_SEC16B+1,6-Hex.tif
- EV Figure4/EV 4B/EV4B_image_SEC16B.tif
- EV Figure4/EV 4C/
- EV Figure4/EV 4C/EV4C_image_SEC16B dCCD_50s.tif
- EV Figure4/EV 4C/EV4C_image_SEC16B dCCD_50s_label.tif
- EV Figure4/EV 4C/EV4C_image_SEC16B dCCD_5s.tif
- EV Figure4/EV 4C/EV4C_image_SEC16B dCCD_5s_label.tif
- EV Figure4/EV 4C/EV4C_image_SEC16B dCCD_Bleach.tif
- EV Figure4/EV 4C/EV4C_image_SEC16B dCCD_Bleach_label.tif
- EV Figure4/EV 4C/EV4C_image_SEC16B dCCD_pre.tif
- EV Figure4/EV 4C/EV4C_image_SEC16B dCCD_pre_label.tif
- EV Figure4/EV 4C/EV4C_image_SEC16B FL_50s.tif
- EV Figure4/EV 4C/EV4C_image_SEC16B FL_50s_label.tif
- EV Figure4/EV 4C/EV4C_image_SEC16B FL_5s.tif
- EV Figure4/EV 4C/EV4C_image_SEC16B FL_5s_label.tif
- EV Figure4/EV 4C/EV4C_image_SEC16B FL_Bleach.tif
- EV Figure4/EV 4C/EV4C_image_SEC16B FL_Bleach_label.tif
- EV Figure4/EV 4C/EV4C_image_SEC16B FL_pre.tif
- EV Figure4/EV 4C/EV4C_image_SEC16B FL_pre_label.tif
- EV Figure4/EV 4D/
- EV Figure4/EV 4D/EV4D_image_SEC16B dCCD_SEC24_50s.tif
- EV Figure4/EV 4D/EV4D_image_SEC16B dCCD_SEC24_50s_label.tif
- EV Figure4/EV 4D/EV4D_image_SEC16B dCCD_SEC24_5s.tif
- EV Figure4/EV 4D/EV4D_image_SEC16B dCCD_SEC24_5s_label.tif
- EV Figure4/EV 4D/EV4D_image_SEC16B dCCD_SEC24_Bleach.tif
- EV Figure4/EV 4D/EV4D_image_SEC16B dCCD_SEC24_Bleach_label.tif
- EV Figure4/EV 4D/EV4D_image_SEC16B dCCD_SEC24_pre.tif
- EV Figure4/EV 4D/EV4D_image_SEC16B dCCD_SEC24_pre_label.tif
- EV Figure4/EV 4D/EV4D_image_SEC16B FL_SEC24_50s.tif
- EV Figure4/EV 4D/EV4D_image_SEC16B FL_SEC24_50s_label.tif
- EV Figure4/EV 4D/EV4D_image_SEC16B FL_SEC24_5s.tif
- EV Figure4/EV 4D/EV4D_image_SEC16B FL_SEC24_5s_label.tif
- EV Figure4/EV 4D/EV4D_image_SEC16B FL_SEC24_Bleach.tif
- EV Figure4/EV 4D/EV4D_image_SEC16B FL_SEC24_Bleach_label.tif
- EV Figure4/EV 4D/EV4D_image_SEC16B FL_SEC24_pre.tif
- EV Figure4/EV 4D/EV4D_image_SEC16B FL_SEC24_pre_label.tif
- EV Figure4/EV 4G/
- EV Figure4/EV 4G/EV4G_western_ALB.tif
- EV Figure4/EV 4G/EV4G_western_ALB_label.tif
- EV Figure4/EV 4G/EV4G_western_APOA1.tif
- EV Figure4/EV 4G/EV4G_western_APOA1_label.tif
- EV Figure4/EV 4G/EV4G_western_APOB.tif
- EV Figure4/EV 4G/EV4G_western_APOB_label.tif
