# Supplementary material for: Tissue-selective COPII modulator SEC16B aggravates cardiovascular disease by promoting lipid export
Source: EMBO J. 2026 Apr 24;45(11):3731–62. doi: 10.1038/s44318-026-00754-8 (PMC13226660; doi:10.1038/s44318-026-00754-8)
Supplement: Supplementary file 14 — Figure EV5 Source Data [file 44318_2026_754_MOESM14_ESM.zip]

Archive with 24 entries (20 files):
- EV Figure5/
- EV Figure5/EV 5D/
- EV Figure5/EV 5D/EV5D_western_ALB.tif
- EV Figure5/EV 5D/EV5D_western_ALB_label.tif
- EV Figure5/EV 5D/EV5D_western_APOB.tif
- EV Figure5/EV 5D/EV5D_western_APOB_label.tif
- EV Figure5/EV 5E/
- EV Figure5/EV 5E/EV5E_CD68_CTL.tif
- EV Figure5/EV 5E/EV5E_CD68_KO.tif
- EV Figure5/EV 5E/EV5E_H&E_CTL.tif
- EV Figure5/EV 5E/EV5E_H&E_KO.tif
- EV Figure5/EV 5E/EV5E_Masson_CTL.tif
- EV Figure5/EV 5E/EV5E_Masson_KO.tif
- EV Figure5/EV 5E/EV5E_ORO_CTL.tif
- EV Figure5/EV 5E/EV5E_ORO_KO.tif
- EV Figure5/EV 5H/
- EV Figure5/EV 5H/EV5H_western_ACC.tif
- EV Figure5/EV 5H/EV5H_western_ACC_label.tif
- EV Figure5/EV 5H/EV5H_western_FASN.tif
- EV Figure5/EV 5H/EV5H_western_FASN_label.tif
- EV Figure5/EV 5H/EV5H_western_SEC16B.tif
- EV Figure5/EV 5H/EV5H_western_SEC16B_label.tif
- EV Figure5/EV 5H/EV5H_western_Tub.tif
- EV Figure5/EV 5H/EV5H_western_Tub_label.tif
